# Supplementary material for: In Silico Characterization of Uncharacterized Proteins From Multiple Strains of Clostridium Difficile
Source: Front Genet. 2022 Aug 11;13:878012. doi: 10.3389/fgene.2022.878012 (PMC9403866; doi:10.3389/fgene.2022.878012)
Supplement: Supplementary file 1 [file Table3.XLSX]

## Sheet: (A) CD_CF5 strain
Sequence ID	GRAVY	Instability Index	Molecular Weight	Isoelectronic point
WP_003416012.1	-0.491071	25.7661	6566.44	5.69984
WP_003416842.1	0.425676	37.7946	8660.01	4.38879
WP_003416852.1	0.997778	35.7667	5236.38	9.30061
WP_003416990.1	-0.103448	34.0569	6867.74	4.3673
WP_003417144.1	-0.267769	31.062	13709.5	4.89744
WP_003417856.1	0.682653	21.3589	41674.1	8.15688
WP_003417884.1	1.16474	32.2154	16786.3	9.66757
WP_003417991.1	-0.220949	37.7652	29309.8	6.45886
WP_003418175.1	-0.528302	20.9358	6343.25	8.02523
WP_003418305.1	-0.277941	17.8044	8013.11	4.64707
WP_003418667.1	1.23968	38.4587	7123.45	4.05003
WP_003418911.1	1.32034	34.5847	6689.94	4.05003
WP_003419035.1	-0.771859	40.5407	23814.3	9.53199
WP_003419270.1	-0.815663	67.9157	10044.3	5.21995
WP_003419369.1	-0.613415	38.322	9752.92	4.36446
WP_003419462.1	-0.38913	43.8022	5295.95	4.71288
WP_003419670.1	-0.297674	42.3198	9823.36	4.75853
WP_003419674.1	0.0662252	22.0961	16927.1	10.0938
WP_003420092.1	-0.0982759	29.6241	6937.02	5.26689
WP_003420469.1	0.319767	22.6337	9589.16	9.47668
WP_003420681.1	-0.34697	26.1	7602.99	8.86004
WP_003420704.1	-0.192889	32.8244	25498.2	6.13204
WP_003420960.1	0.0450704	61.3479	8020.23	4.58318
WP_003421054.1	-0.56092	20.4149	10438.9	8.85907
WP_003421411.1	-0.379762	41.7583	9605.01	6.57527
WP_003421616.1	-1.79041	49.8864	9092.21	9.34658
WP_003422050.1	0.370588	31.6139	6251.36	6.15267
WP_003422082.1	0.831111	44.8489	5498.84	9.22402
WP_003422102.1	-0.690426	44.0639	10945.4	5.04875
WP_003423149.1	-0.087931	36.6845	6853.8	4.5551
WP_003423835.1	1.01231	60.8169	7337.75	7.78915
WP_003424072.1	1.1	30.1424	10628.8	9.29977
WP_003424083.1	-0.363208	36.4698	11477.7	4.34087
WP_003424195.1	-0.388889	19.5333	6137.11	9.0047
WP_003424459.1	-0.25873	17.4079	7036.05	4.9507
WP_003424461.1	-0.29375	42.6612	9613.21	6.58954
WP_003424559.1	-0.313208	34.3792	6210.32	9.45553
WP_003425080.1	-0.00672269	47.5034	13698.5	4.7866
WP_003425114.1	-0.441176	35.5066	15117.2	5.28974
WP_003425116.1	0.787615	20.2909	23906.4	9.30087
WP_003425141.1	-0.392265	29.8815	42497.1	4.44301
WP_003425143.1	-0.659864	49.0333	17255.1	4.53168
WP_003425155.1	1.01508	34.4651	28006.6	9.55932
WP_003425175.1	-0.641176	36.6647	8086.18	8.80382
WP_003425320.1	-0.580769	34.8641	9450.58	5.57462
WP_003425370.1	-0.137956	43.2143	31469.4	9.44779
WP_003425475.1	-0.432316	30.1025	44378.3	5.17055
WP_003425522.1	-0.0910828	41.2351	19066.2	9.56674
WP_003425573.1	0.280552	24.1039	80715.5	8.69564
WP_003425598.1	-0.119708	29.8343	15704.8	4.53748
WP_003425777.1	-0.755556	31.47	7532.17	4.29125
WP_003425921.1	-0.589258	33.7168	59215.4	5.19249
WP_003425938.1	-0.708302	34.5279	31496.8	9.29191
WP_003425944.1	-1.02076	62.3589	50047.5	4.47166
WP_003426006.1	-0.690566	40.166	6328.07	4.8007
WP_003426091.1	-0.580233	53.3605	10017.4	6.28835
WP_003426134.1	-0.453214	38.6743	65084.5	5.72405
WP_003426207.1	-0.537736	47.7849	5920.62	6.02837
WP_003426212.1	0.00909091	36.2513	34130.9	8.08616
WP_003426234.1	-0.484783	41.2696	5276.12	9.69838
WP_003426242.1	-0.10098	29.6206	11496.2	5.66067
WP_003426255.1	-0.308333	30.3027	13965.9	5.40876
WP_003426264.1	0.562185	29.5265	27540.9	9.42458
WP_003426325.1	-0.595294	29.1388	10152.5	9.3518
WP_003426327.1	-0.446471	31.1553	19894.7	6.20207
WP_003426367.1	0.846774	36.3016	7294.85	9.63256
WP_003426380.1	1.1116	24.7946	47995.8	5.31634
WP_003426410.1	0.299248	38.8211	15123	9.40034
WP_003426463.1	-0.452489	42.329	25647.8	5.21256
WP_003426585.1	-0.566986	32.5785	23662.7	6.65683
WP_003426589.1	-0.295607	29.0146	53779.2	6.71043
WP_003426600.1	-0.453846	43.1319	21321.7	4.82219
WP_003426603.1	-0.720588	11.3147	12130.8	9.40595
WP_003426636.1	-0.359825	36.5407	52942.8	6.19047
WP_003426681.1	0.832873	33.7702	39224.6	8.74206
WP_003426706.1	-0.220879	43.1443	29759.5	5.27758
WP_003426728.1	0.956889	46.9849	23804.3	8.51371
WP_003426748.1	-0.451299	27.5734	17732.3	6.90704
WP_003426769.1	-0.195146	42.5816	11309	5.62458
WP_003426775.1	-0.384545	45.1677	24766.9	5.19522
WP_003426811.1	-0.168333	27.2717	6742.58	4.60921
WP_003426840.1	-0.895652	31.3804	5522.2	6.155
WP_003426841.1	-0.411765	40.0965	9957.34	9.22228
WP_003426843.1	-0.475224	40.5379	38265.6	5.22336
WP_003426849.1	-0.023	4.789	12256.5	9.46365
WP_003426884.1	-0.508494	31.5421	28996.3	5.77322
WP_003426890.1	0.852752	21.2734	23354.6	8.95758
WP_003426892.1	-0.261136	37.4223	51634.5	8.54981
WP_003426940.1	-0.775957	34.2163	74420.1	4.49417
WP_003427009.1	-0.817391	38.8739	13725.1	9.56635
WP_003427023.1	1.00121	45.0316	18862.6	7.6784
WP_003427083.1	0.594194	32.0562	17573.9	9.39345
WP_003427085.1	-0.409804	27.3052	17703.2	9.43142
WP_003427126.1	0.0377358	10.6283	6412.78	9.46449
WP_003427150.1	-0.523559	39.7732	68482.7	5.95465
WP_003427184.1	0.0465116	28.7713	14842.2	10.204
WP_003427197.1	0.919136	26.4908	18682.4	9.39506
WP_003427232.1	-0.492958	64.7761	17095.4	5.43269
WP_003427235.1	-0.526471	38.6843	12167.9	5.47362
WP_003427315.1	-0.265611	26.4057	50409.5	8.945
WP_003427320.1	0.811194	24.306	43121.1	8.48663
WP_003427390.1	0.726087	37.5717	15548.4	9.18605
WP_003427392.1	0.743796	32.6839	15830.8	7.69864
WP_003427407.1	0.376667	34.3117	6995.23	4.88727
WP_003427417.1	0.910204	9.77551	5345.45	8.76823
WP_003427423.1	1.00833	29.4015	29825.1	9.48157
WP_003427545.1	-0.223477	42.6842	107747	7.90565
WP_003427548.1	-0.58625	41.1209	37280.9	5.28986
WP_003427550.1	-0.627289	39.8072	66048.9	5.88058
WP_003427558.1	-0.258824	52.0784	6041.92	6.16211
WP_003427559.1	-0.311803	35.9256	35464.3	4.8269
WP_003427560.1	-0.268027	47.062	17013.1	4.31029
WP_003427563.1	-0.677576	24.1152	19202.5	7.7594
WP_003427570.1	-0.196011	29.221	42437.3	7.08551
WP_003427573.1	-0.180645	45.9001	10895.4	4.5792
WP_003427575.1	-0.977888	49.8182	37182.5	8.9804
WP_003427576.1	-0.650794	39.9683	7368.47	9.34452
WP_003427578.1	-0.251852	30.1519	9385.95	8.59675
WP_003427580.1	-0.194643	37.1116	12615.9	4.05003
WP_003427584.1	-0.427808	45.1006	84231.3	5.07489
WP_003427586.1	-0.691549	26.1972	8756.2	9.3518
WP_003427589.1	-0.474242	60.7591	23880.6	4.29932
WP_003427594.1	-0.221622	42.4333	12910.4	4.23566
WP_003427595.1	-0.229167	31.6981	5746.69	4.88977
WP_003427597.1	-0.989333	38.3293	35790.6	9.53618
WP_003427598.1	-0.453774	19.1038	12643.4	9.15175
WP_003427599.1	-0.726667	40.916	17937.2	5.71905
WP_003427605.1	-0.346541	62.2857	18955.8	8.9372
WP_003427789.1	-0.248466	49.2418	19115.3	4.26573
WP_003427821.1	-0.704819	28.7458	9965.46	8.62376
WP_003427823.1	-0.0697842	36.7302	15839.1	4.8044
WP_003427829.1	-0.0911504	29.5124	13373.2	4.83071
WP_003427864.1	0.342857	19.2589	6499.6	9.46514
WP_003427872.1	0.794074	36.8993	15208	8.86655
WP_003427875.1	0.871287	31.2348	11099.1	9.09934
WP_003427896.1	0.877525	19.1429	42802.1	8.65212
WP_003427913.1	-0.898148	72.4204	6064.72	4.54032
WP_003427983.1	-0.621118	53.8019	18440	8.34139
WP_003428036.1	0.903883	32.4544	11835.2	9.46894
WP_003428088.1	0.003125	24.2075	17769.2	4.98611
WP_003428090.1	-0.327742	12.4026	16907.9	5.16828
WP_003428149.1	-0.367521	45.141	13328.1	5.33004
WP_003428168.1	-0.257143	53.0986	16215.4	7.68477
WP_003428170.1	-0.0496871	29.3771	87094	9.49318
WP_003428180.1	-0.186395	50.8435	17091.4	4.69362
WP_003428183.1	-0.782192	51.5953	17577.2	8.5395
WP_003428186.1	0.0279762	41.1036	19482.3	5.34147
WP_003428188.1	1.0558	12.3349	16661	9.15582
WP_003428343.1	-0.511921	60.151	17049.2	4.05003
WP_003428347.1	-0.316667	38.0489	20111.8	5.95942
WP_003428356.1	-0.373913	27.0478	8282.64	9.75125
WP_003428389.1	0.0624665	23.5938	41147.4	5.62612
WP_003428514.1	-0.66227	20.6709	38316.3	5.85427
WP_003428516.1	-0.663609	33.9884	38437.6	9.06917
WP_003428517.1	0.781633	28.7966	17005.5	9.1729
WP_003428522.1	-0.409589	39.9096	8499.62	4.87959
WP_003428523.1	-0.55	35.2384	38637.6	5.82227
WP_003428535.1	0.882785	24.0772	42257.3	6.63819
WP_003428540.1	-0.418443	27.8086	27643.3	7.65538
WP_003428556.1	1.00758	43.5091	7486.75	4.05003
WP_003428561.1	-0.292199	36.1249	16761.1	5.04539
WP_003428577.1	-0.303333	24.945	21039	9.14892
WP_003428594.1	-0.350235	34.5382	74822.6	5.18988
WP_003428626.1	0.231373	42.8712	6328.33	9.16761
WP_003428668.1	-0.389764	30.7102	14289.4	9.0096
WP_003428670.1	0.599138	22.3086	12890.1	4.61006
WP_003428680.1	-0.441379	44.2	6713.81	9.30235
WP_003428734.1	0.98968	33.8317	31951.9	9.26548
WP_003428741.1	0.656081	36.8736	16765.6	8.23585
WP_003428742.1	-0.252419	20.7012	27898.3	4.63058
WP_003428765.1	-0.406873	32.1454	34104.4	5.39819
WP_003428796.1	0.0362069	41.6	6889.86	4.68799
WP_003428841.1	-0.234091	53.4031	15711.9	10.7194
WP_003428867.1	-0.52922	22.7071	63742.6	8.0917
WP_003428878.1	0.249306	31.4272	16876.7	7.65419
WP_003428881.1	0.0122642	24.3509	12376.4	5.85978
WP_003428883.1	-0.601562	48.2797	7683.92	8.80762
WP_003428886.1	-0.0283333	19.1268	7111.2	6.54441
WP_003428907.1	-0.229293	40.4506	11743.3	7.73365
WP_003428911.1	-0.477647	43.2176	9915.21	8.92573
WP_003428918.1	-0.263636	37.1222	23857.1	6.17302
WP_003428983.1	-0.413171	24.2918	24178.5	8.11336
WP_003428985.1	-0.216961	24.9807	62856.6	5.20022
WP_003428988.1	-0.129114	16.3152	26781.1	9.23415
WP_003428995.1	-0.469634	16.0921	21551.2	5.98068
WP_003429002.1	-0.662416	26.1356	16587.5	9.19282
WP_003429082.1	-0.494258	36.1948	24385	5.71717
WP_003429097.1	-0.498842	37.8822	30167	4.89858
WP_003429136.1	-0.43697	43.8418	19538.5	9.30093
WP_003429139.1	-1.23793	47.1685	27632.6	5.28088
WP_003429153.1	-0.283333	43.8329	25366.1	7.8112
WP_003429224.1	0.797297	19.5716	8528.18	9.0996
WP_003429227.1	-0.350649	26.4459	52140	5.52761
WP_003429265.1	-0.269608	40.8843	12257.1	4.89744
WP_003429372.1	-0.349367	31.8734	8784.98	6.15563
WP_003429374.1	-0.0137931	29.7362	6896.78	4.13972
WP_003429392.1	0.319512	32.3049	9278.16	10.1061
WP_003429395.1	-0.621814	33.4616	54139.7	5.4743
WP_003429407.1	-0.816357	9.55803	31231	7.58752
WP_003429415.1	-0.330043	25.6712	27769.8	5.68313
WP_003429513.1	0.667003	37.7701	34624.3	7.69733
WP_003429517.1	1.27931	31.8241	6535.78	8.93965
WP_003429538.1	-0.241379	49.7087	14343.9	9.89856
WP_003429586.1	1.01729	28.8869	23872.8	8.97924
WP_003429598.1	-0.648031	32.3028	29532.7	9.59091
WP_003429601.1	0.396471	35.9188	10022.8	5.58019
WP_003429602.1	0.107216	41.4515	11471.3	4.68537
WP_003429605.1	-0.59	51.4982	20282.4	9.4407
WP_003429606.1	-0.431273	47.7979	33344.9	6.18706
WP_003429608.1	-0.445361	46.0186	11295.8	4.7504
WP_003429610.1	-0.657364	36.3109	15370.9	9.09728
WP_003429619.1	-0.0507246	53.5804	16062.5	4.70993
WP_003429622.1	-0.422047	43.8504	14522.4	4.66304
WP_003429623.1	0.00877193	47.1211	6528.59	5.21966
WP_003429624.1	-0.0458904	26.8793	62450.4	9.99216
WP_003429630.1	-0.238947	23.4095	11126.5	4.83588
WP_003429631.1	0.289011	27.0385	10017.5	5.18749
WP_003429637.1	0.281481	17.6093	6172.34	10.7902
WP_003429642.1	1.14675	23.9571	8751.79	9.4554
WP_003429712.1	-0.738043	44.45	11091.6	5.84705
WP_003429722.1	-0.877193	50.3228	6762.72	8.26673
WP_003429731.1	-0.485083	40.0012	20989	5.41684
WP_003429769.1	-0.605797	17.271	8146.21	5.67631
WP_003429812.1	-0.988136	48.2508	7234.36	9.43496
WP_003429814.1	-0.471556	39.997	26889.7	4.86925
WP_003429815.1	-0.465	25.7325	9163.91	9.8504
WP_003429818.1	-0.650345	31.509	16259.5	5.36432
WP_003429820.1	-0.579279	40.6072	13001.8	5.07876
WP_003429830.1	-0.671111	78.5824	5227.15	10.2441
WP_003429831.1	-0.353459	47.7654	18719.6	6.53372
WP_003429832.1	-0.664103	40.2821	9331.51	7.94871
WP_003429833.1	-0.659877	46.1988	38334.4	5.91241
WP_003429834.1	0.811243	36.0379	19603.3	9.06524
WP_003429842.1	-0.712987	53.861	9011.36	7.7916
WP_003429844.1	-0.416522	36.0478	13184.2	9.01869
WP_003429846.1	-0.474483	30.4924	16894.7	4.44961
WP_003429855.1	0.341509	0.883019	6120.35	10.1221
WP_003429858.1	-1.39032	65.7952	7651.67	8.92547
WP_003429861.1	-1.16207	69.9259	7247.07	4.97463
WP_003429875.1	-0.671304	48.5687	13433.9	4.49997
WP_003429877.1	-0.65	71.093	6717.63	4.97213
WP_003429932.1	-0.270213	32.5745	5774.58	4.54709
WP_003429962.1	-0.473444	36.4232	28199.1	9.03384
WP_003429967.1	-0.405736	43.3913	46948.6	8.05889
WP_003429998.1	-0.774157	45.0202	10524.9	9.06885
WP_003430026.1	1.04416	27.6362	32073.7	9.71424
WP_003430028.1	-0.572682	38.0474	46120.6	5.3829
WP_003430032.1	-0.38436	26.1701	48183.8	9.00567
WP_003430035.1	-0.0472131	30.9069	34234.6	4.45938
WP_003430160.1	-0.390066	33.8868	17575.7	5.0662
WP_003430208.1	-0.6	49.6365	7781.87	4.81133
WP_003430242.1	-0.153247	48.669	8913.93	4.63882
WP_003430260.1	0.700257	25.9743	41418.8	6.1217
WP_003430297.1	-0.38642	53.7581	9499.43	4.13478
WP_003430347.1	-0.575694	28.0333	16726.7	4.96224
WP_003430350.1	-0.435652	25.2539	12508.9	4.51685
WP_003430361.1	-0.321127	28.2038	56153.4	5.14293
WP_003430365.1	-0.443333	53.37	6922.79	5.24285
WP_003430367.1	-0.324466	29.3552	55790.7	6.47211
WP_003430375.1	-0.380303	51.5848	7736.72	4.78109
WP_003430376.1	0.894161	35.7168	15983.3	9.08181
WP_003430385.1	-0.789362	49.0957	5651.47	8.85133
WP_003430472.1	-0.649778	31.3	27334.6	9.41569
WP_003430502.1	1.18205	31.6445	13531.4	9.41195
WP_003430517.1	-0.437805	35.5037	18994.5	7.66476
WP_003430567.1	-0.482645	56.6041	13963	6.97047
WP_003430568.1	-0.42005	37.6642	45568.9	6.81399
WP_003430572.1	1.3019	15.6182	12040.6	9.80108
WP_003430580.1	-1.0507	30.3113	16542.7	10.1097
WP_003430599.1	-0.271642	33.0194	7838.03	7.91486
WP_003430609.1	-0.467568	17.0176	8827.1	6.08702
WP_003430634.1	-1.44717	69.717	6215.11	9.85201
WP_003430678.1	-0.0741935	30.0292	7170.33	9.64681
WP_003430736.1	-0.010989	28.3813	10341.9	6.0706
WP_003430747.1	0.0231156	29.903	22366.5	8.85597
WP_003430761.1	-0.312245	3.39184	5782.42	4.23936
WP_003430762.1	-0.202484	50.4553	18324.8	5.60583
WP_003430776.1	-0.249198	25.3021	21182.2	8.97724
WP_003430779.1	-0.167105	26.3118	17159.7	5.27428
WP_003430796.1	-0.609859	15.1021	16680.7	5.3999
WP_003430814.1	0.00833333	24.5617	7008.01	4.50394
WP_003430831.1	-0.981532	23.2649	26145.4	9.51942
WP_003430853.1	0.00488372	20.7663	46418.4	5.44906
WP_003430857.1	-0.0327731	27.2353	13687.1	9.61412
WP_003430919.1	-0.465779	37.7689	57474.7	8.76353
WP_003430948.1	0.0289157	51.8422	9814.64	9.62908
WP_003431033.1	0.00862069	42.7966	6764.64	4.44443
WP_003431040.1	-0.167308	19.7635	5982.1	10.5733
WP_003431056.1	-0.29207	43.2084	26741.4	4.84208
WP_003431087.1	-0.204852	41.2286	42767.1	8.89111
WP_003431107.1	-0.645402	61.0264	20216.6	4.74108
WP_003431446.1	-0.468024	35.04	78225.6	5.43247
WP_003431448.1	-0.59717	36.9472	12255.9	4.05003
WP_003431477.1	0.488288	16.5901	23625.4	6.57737
WP_003431488.1	-0.291228	33.0456	6562.45	9.39499
WP_003431711.1	1.07879	20.2288	7437.97	10.2109
WP_003432069.1	-0.0622222	35.7511	5149.17	9.77935
WP_003432216.1	0.246774	27.8653	14318.1	10.0107
WP_003432234.1	-0.683529	14.3094	19557	4.95201
WP_003432237.1	-1.30431	45.169	13914.1	5.81289
WP_003432276.1	-0.150489	37.332	35809.2	7.60065
WP_003432302.1	1.15469	8.95	7136.72	9.90339
WP_003432307.1	-0.304787	38.6145	21418.4	5.87183
WP_003432393.1	-0.277715	17.5451	59253.2	8.84211
WP_003432394.1	0.06	31.4771	12369.2	4.52452
WP_003432566.1	-1.02968	60.771	31529.9	4.45546
WP_003432954.1	-0.721311	19.3295	7141.21	9.52238
WP_003432998.1	-0.650149	68.8573	38898.2	4.58886
WP_003433003.1	-0.31016	37.6936	22017.8	6.14415
WP_003433131.1	-0.408738	52.6563	12029.6	5.20125
WP_003433367.1	-0.401562	37.7672	7580.69	5.31066
WP_003433376.1	-0.0280702	37.0405	6602.62	8.97827
WP_003433383.1	-0.140351	23.8728	12774.8	9.42575
WP_003433385.1	-0.32126	25.5276	14669.8	9.32318
WP_003433394.1	0.0529412	24.9882	5892.95	9.63166
WP_003433614.1	0.0191304	77.7035	13491.7	4.79598
WP_003433665.1	-0.555556	46.5928	48312.9	4.7932
WP_003433667.1	-0.357107	39.7411	46302	5.61014
WP_003433827.1	-0.468914	43.1966	30809.6	5.2042
WP_003434928.1	0.828947	20.9488	8894.85	9.87245
WP_003435514.1	-0.463441	46.957	10489.9	5.26002
WP_003435628.1	-0.337415	6.55918	17417.4	9.57808
WP_003435752.1	-0.639216	11.1686	5742.67	9.92254
WP_003435814.1	-0.748026	54.0704	35825.5	6.20758
WP_003437484.1	1.06558	9.92857	16845.3	9.72404
WP_003437561.1	-0.750877	40.0755	13770.4	4.88516
WP_003438046.1	-0.685669	30.0761	36279.6	7.58013
WP_003439467.1	0.988584	33.2837	25467.8	9.69741
WP_003440234.1	-0.392172	23.026	57414.8	8.01995
WP_003440252.1	0.907027	30.6715	21048.9	5.32163
WP_004453592.1	-0.474641	35.5072	24549.8	5.51909
WP_004453609.1	-0.372277	43.9089	35300.1	6.66349
WP_004453619.1	-0.387324	33.6419	32943.1	5.11121
WP_004453637.1	0.651523	30.4452	43404.2	9.41769
WP_004453769.1	-0.286891	33.97	30890.5	5.12696
WP_004454365.1	-0.3897	34.3365	26910.7	5.16277
WP_004454396.1	-1.23043	53.1944	18787.9	5.81647
WP_004454424.1	-0.221875	43.2627	7872.95	4.64451
WP_004454426.1	-0.25914	24.2849	10612.3	9.30016
WP_004454474.1	-0.463309	33.6094	31390.3	4.94706
WP_004454501.1	0.434737	16.6517	11392.4	9.55339
WP_004454951.1	0.0106061	24.2365	7187.39	5.99818
WP_009888450.1	-0.590123	22.4222	9522.98	8.43474
WP_009888870.1	1.07647	37.0515	7884.4	4.05003
WP_009889160.1	-0.084058	37.1652	7831.07	5.27718
WP_009889562.1	0.17931	34.4414	6731.52	4.15905
WP_009889672.1	0.47619	24.7286	9508	5.03778
WP_009889993.1	-0.684783	46.4654	5517.28	4.69623
WP_009890184.1	-0.65977	55.5553	10128.4	5.69069
WP_009890241.1	-1.43699	15.7795	8811.24	8.77655
WP_009890260.1	1.95208	-4.75208	5415.86	9.8221
WP_009890447.1	-0.407627	34.3305	13304.7	4.69822
WP_009890831.1	-1.66111	5.91444	10076.3	6.18837
WP_009892025.1	-0.57398	26.8704	23003.4	9.23118
WP_009893285.1	-0.335616	37.4897	17056.4	6.7322
WP_009893656.1	1.516	32.9	5351.68	9.15072
WP_009894025.1	-0.111594	33.1732	15869.4	6.35945
WP_009895896.1	0.113423	28.9759	17691.7	9.26909
WP_009896025.1	-1.49318	30.7356	15066.1	9.75608
WP_009896140.1	0.076	2.274	5811.88	10.3589
WP_009896913.1	-0.217241	26.7363	50570.3	5.50789
WP_009897202.1	-0.329787	26.6405	11264.8	6.56498
WP_009901430.1	-0.59	20.3989	9477.82	6.56873
WP_009902755.1	1.13151	31.8458	27387.3	9.54031
WP_009902825.1	-0.385526	46.627	18117.2	4.33303
WP_009903118.1	-0.666282	50.3138	40995.5	5.15003
WP_009903123.1	-0.417266	34.8868	49233	5.19232
WP_009903276.1	-0.333649	30.3118	24516	8.66154
WP_009903821.1	-0.20625	44.9483	20423.7	9.73081
WP_011861291.1	1.02405	53.2165	9376.47	9.86
WP_011861393.1	-0.231416	43.8786	52218.9	4.74835
WP_016728535.1	0.392188	1.4125	7437.68	7.67971
WP_021358991.1	-0.625862	35.2362	6806.72	7.94407
WP_021363210.1	1.13742	29.1479	18732.6	9.52219
WP_021363500.1	-0.223958	29.9104	10853.3	6.08856
WP_021364390.1	-0.587847	43.3674	33316.4	5.13537
WP_021365712.1	0.202113	33.244	33398.1	9.12384
WP_021369549.1	-0.959817	33.3932	25309.1	4.96724
WP_021373459.1	-0.485106	42.5074	21069	5.00436
WP_021379034.1	-0.204511	53.3647	15300.5	4.78854
WP_021387543.1	-0.253571	44.6064	16590.1	7.72939
WP_021387583.1	1.00385	25.7731	5727.97	9.92841
WP_021387717.1	-0.248454	44.368	11077.5	4.54714
WP_021387718.1	-0.179661	31.6124	19787.3	4.83304
WP_021387743.1	-0.988779	45.6244	35108.6	4.48581
WP_021387756.1	-0.489956	48.4669	25991.4	5.89451
WP_021387833.1	-1.24459	50.3081	17776.7	5.10871
WP_021387988.1	-0.0977839	34.0571	39586.4	5.37711
WP_021427374.1	-0.0114865	48.2608	17583.7	9.48499
WP_021427465.1	0.664762	19.9107	12319.9	9.59246
WP_021427646.1	-0.345983	25.9691	42191.7	8.47316
WP_021427654.1	-0.349167	49.0433	14498.6	8.65625
WP_022616373.1	-0.980831	50.1217	36860.3	8.56355
WP_022616434.1	-0.2	35.2252	16095.7	9.84608
WP_032511790.1	-0.622034	19.3729	6982.06	6.57965
WP_032511987.1	-0.276923	26.8962	20523.9	7.70563
WP_075053005.1	-0.662176	42.9637	23613.3	4.81917
WP_075053019.1	-0.604255	45.0873	16584.6	6.74351
WP_095890473.1	-0.0722222	42.6694	4253.97	11.1659
WP_107603778.1	-0.113189	31.4606	93460.4	5.03738
WP_131031266.1	0.57541	46.0918	6803.14	9.69065
WP_161806240.1	0.235556	52.8167	9971.98	10.0087
WP_165480163.1	0.578261	90.713	7724.01	4.05003
WP_186832533.1	-0.687752	16.7866	125412	4.23532
WP_186832548.1	0.79145	37.8063	31527.3	8.61615
WP_186832563.1	0.629412	30.51	38437.6	9.25523
WP_186832574.1	-0.428641	37.084	24037.7	6.73465
WP_186832580.1	-0.487719	39.8895	6746.8	7.80875
WP_186832583.1	-0.110638	-4.0766	5259.32	9.93743
WP_003421202.1	-0.678431	58.4294	6162.08	4.73266
WP_003426087.1	0.755052	15.9453	31628.3	5.94027
WP_003426107.1	-1.07662	36.9104	9115.45	5.68699
WP_003426199.1	-0.606	30.364	5547.12	4.3619

## Sheet: (B) CD_M120 strain
Sequence ID	GRAVY	Instability Index	Molecular Weight	Isoelectronic point
WP_003415963.1	-0.615608	21.5964	64144.9	7.8894
WP_003415972.1	-0.683333	30.3917	7127.42	9.41769
WP_003416012.1	-0.491071	25.7661	6566.44	5.69984
WP_003416014.1	-0.447059	25.3405	17753.2	9.31757
WP_003416016.1	0.611613	31.2601	17616	9.39345
WP_003416062.1	-0.816522	38.8739	13739.1	9.56635
WP_003416131.1	-0.191111	25.3757	10243.6	4.79598
WP_003416141.1	0.0116667	15.495	6801.83	7.84247
WP_003416147.1	-0.718836	34.9475	74347.6	4.58056
WP_003416158.1	-0.332701	28.0128	24538	8.9951
WP_003416316.1	-0.641954	61.3052	20202.6	4.75046
WP_003416333.1	-0.216442	43.3809	42871	8.98227
WP_003416392.1	-0.300881	43.2084	26681.3	4.84788
WP_003416422.1	-0.630028	24.1201	42009.6	8.92483
WP_003416424.1	0.0274194	24.9629	20179.5	9.74338
WP_003416427.1	-0.340807	42.7013	27001.9	8.5384
WP_003416429.1	-0.0953125	37.2016	7511.85	9.81945
WP_003416552.1	-0.0493976	53.3145	9995.88	9.51581
WP_003416589.1	-0.463934	36.5249	57324.4	8.59707
WP_003416695.1	-0.0605042	26.4697	13536.9	9.77736
WP_003416698.1	0.0148837	22.4335	46433.4	5.37603
WP_003416742.1	-0.930631	25.4297	25961.2	9.53025
WP_003416771.1	0.00333333	29.1867	7008.95	4.23328
WP_003416806.1	-0.526761	16.6746	16623.7	5.39063
WP_003416821.1	-0.72623	16.5459	7127.18	9.52238
WP_003416836.1	-0.182895	26.8704	17131.6	5.27428
WP_003416842.1	0.425676	37.7946	8660.01	4.38879
WP_003416845.1	-0.252941	25.3021	21182.2	8.97724
WP_003416857.1	-0.229814	45.713	18412.9	5.40206
WP_003416859.1	-0.0346939	19.3571	5821.58	4.23936
WP_003416980.1	-0.441212	43.8418	19538.5	9.30093
WP_003416982.1	-0.706667	28.6	5212.67	4.33309
WP_003416990.1	-0.103448	34.0569	6867.74	4.3673
WP_003416995.1	-1.26983	45.922	27647.6	5.36926
WP_003417016.1	-0.254505	38.1392	25433.3	8.72781
WP_003417026.1	-0.335573	39.6573	28849.8	6.86697
WP_003417027.1	-0.767391	46.5435	11155.6	5.84739
WP_003417062.1	-0.466972	34.9266	12450.3	6.59778
WP_003417065.1	0.0607843	30.8099	11860.4	4.92967
WP_003417066.1	1.32787	13.9295	7011.63	9.69832
WP_003417067.1	0.745833	36.6208	8418.89	6.69367
WP_003417127.1	-0.415042	37.5276	41211.9	5.84466
WP_003417135.1	-0.266552	46.0055	34640	8.80421
WP_003417137.1	-0.308844	12.9211	17516.4	9.53386
WP_003417139.1	-0.678866	48.2428	22886	5.87399
WP_003417144.1	-0.267769	31.062	13709.5	4.89744
WP_003417147.1	-0.012381	27	12407.2	4.61535
WP_003417151.1	-0.294007	17.635	59398.4	8.91857
WP_003417237.1	-0.528136	40.7405	68618.8	5.84586
WP_003417280.1	-0.123009	29.5124	13313.1	4.83071
WP_003417291.1	-0.0741007	49.023	15774.1	5.31174
WP_003417301.1	-0.674699	28.7458	9935.43	8.62376
WP_003417314.1	-0.96262	49.9006	36804.3	8.8913
WP_003417320.1	-0.248466	49.2418	19114.3	4.2987
WP_003417384.1	-0.282609	35.4275	7892.33	9.23066
WP_003417427.1	-0.0960784	31.1922	11421.1	5.34431
WP_003417484.1	-0.555319	38.6628	22895	7.56921
WP_003417488.1	-0.151316	50.4658	8695.88	4.79269
WP_003417490.1	-0.863559	32.0492	14009.9	9.35683
WP_003417498.1	-0.207018	33.2128	25233.3	5.63726
WP_003417504.1	-0.569444	46.163	25845.3	5.12514
WP_003417507.1	-0.467638	37.8277	40129.7	6.29784
WP_003417519.1	1.14301	27.5001	10820.1	9.6432
WP_003417528.1	-0.421182	19.7877	23553.6	8.76127
WP_003417530.1	0.863333	25.9953	7255.9	9.82332
WP_003417537.1	0.364384	61.5315	8017.23	5.10553
WP_003417545.1	0.932258	32.8161	7321.94	9.823
WP_003417549.1	-0.34375	9.3925	8957.06	9.79354
WP_003417551.1	-0.254867	28.254	13165.2	9.15491
WP_003417554.1	-0.87807	32.6351	13682.3	4.75017
WP_003417585.1	-0.709412	32.0872	10257.6	8.94558
WP_003417856.1	0.682653	21.3589	41674.1	8.15688
WP_003417866.1	-0.218692	32.0974	48549.2	5.86473
WP_003417884.1	1.16474	32.2154	16786.3	9.66757
WP_003417915.1	-0.4133	22.9153	22961.5	8.55749
WP_003417922.1	-0.444118	32.6743	15103.2	5.48641
WP_003417924.1	0.78578	19.706	23968.4	9.30087
WP_003417991.1	-0.220949	37.7652	29309.8	6.45886
WP_003418012.1	1.13377	25.0597	8793.83	9.52097
WP_003418035.1	0.242857	20.8989	10027.6	5.21261
WP_003418037.1	-0.186316	31.6443	11167.7	5.30367
WP_003418039.1	-0.372434	32.9675	92853.5	4.96758
WP_003418069.1	-0.327203	29.3613	27428.3	4.12363
WP_003418084.1	1.21379	30.3603	6595.81	9.30229
WP_003418119.1	0.342857	18.0911	6500.58	9.20778
WP_003418130.1	0.788148	35.4726	15284.1	8.86655
WP_003418135.1	0.882178	29.5536	11087.2	9.45463
WP_003418148.1	0.877778	19.8437	42791.1	8.65212
WP_003418177.1	-1.05054	35.2667	10747.9	4.95411
WP_003418184.1	-0.127869	34.4295	6719.61	7.88108
WP_003418186.1	-0.560494	22.4222	9551.03	8.43474
WP_003418190.1	-0.137838	16.1297	8755.14	9.27328
WP_003418208.1	-0.5139	32.9579	28981.3	5.76713
WP_003418228.1	-0.453591	36.3791	20900.9	5.40734
WP_003418249.1	1.14844	11.9594	7166.74	9.90339
WP_003418251.1	-0.506379	48.772	68196.4	5.33993
WP_003418297.1	-0.138762	37.5378	35923.4	7.59383
WP_003418305.1	-0.277941	17.8044	8013.11	4.64707
WP_003418368.1	-0.349655	48.6586	33183.1	6.26982
WP_003418378.1	-1.30948	45.2509	13942.1	5.81289
WP_003418381.1	-0.655882	16.2271	19615.1	4.96201
WP_003418388.1	0.311475	22.2566	14076.8	9.90146
WP_003418429.1	1.06948	7.57532	16817.3	9.67517
WP_003418478.1	-0.745614	40.0755	13742.4	4.88516
WP_003418488.1	-0.114	59.1091	11510.9	4.1549
WP_003418520.1	0.629798	33.4174	43695.5	9.31963
WP_003418558.1	-0.365347	43.102	35284.1	6.66115
WP_003418586.1	-0.457895	36.5775	24550.7	5.24785
WP_003418602.1	0.0959732	29.4148	17650.6	9.13602
WP_003418667.1	1.23968	38.4587	7123.45	4.05003
WP_003418695.1	0.0439189	48.5905	17494.5	9.42716
WP_003418792.1	-0.376667	27.9598	42348	9.04938
WP_003418842.1	-0.345055	38.9515	74886.8	5.19562
WP_003418883.1	-0.327222	24.1011	21089.1	9.23879
WP_003418907.1	-0.290071	36.727	16775.1	5.04539
WP_003418911.1	1.32034	34.5847	6689.94	4.05003
WP_003418915.1	0.957576	41.4879	7470.68	4.05003
WP_003418957.1	-0.379098	25.0332	27535.3	8.25784
WP_003418969.1	0.869367	24.722	42233.3	6.63819
WP_003418982.1	-0.454701	47.0265	26497.1	6.65672
WP_003418996.1	-0.552147	34.4402	38758.8	6.97655
WP_003418999.1	-0.405479	38.8767	8522.66	5.05045
WP_003419011.1	0.778912	30.3966	17019.5	9.1729
WP_003419012.1	-0.757937	33.0898	15069.9	7.72825
WP_003419035.1	-0.771859	40.5407	23814.3	9.53199
WP_003419039.1	-0.684395	28.4685	36251.5	6.7841
WP_003419095.1	0.780907	23.1976	46096.2	9.739
WP_003419189.1	-0.588889	41.2267	33306.3	5.07285
WP_003419201.1	0.0675603	23.5938	41173.4	5.54052
WP_003419264.1	0.05	7.59423	6133.38	10.2948
WP_003419270.1	-0.815663	67.9157	10044.3	5.21995
WP_003419272.1	-0.204839	4.7	7017.1	9.59929
WP_003419284.1	-0.4	34.0922	7594.72	5.31066
WP_003419295.1	-0.451464	42.6686	27918.4	4.77563
WP_003419301.1	-0.28125	39.5892	20291	5.95942
WP_003419314.1	-0.511921	60.7132	17063.2	4.05003
WP_003419369.1	-0.613415	38.322	9752.92	4.36446
WP_003419422.1	0.278423	26.7826	80365.3	9.23112
WP_003419462.1	-0.38913	43.8022	5295.95	4.71288
WP_003419598.1	-0.336517	44.8461	20585.3	4.63911
WP_003419636.1	0.0130952	38.9001	19470.3	5.35397
WP_003419643.1	-0.778082	49.3569	17572.1	7.62787
WP_003419644.1	-0.210204	54.3714	17177.6	4.72277
WP_003419648.1	-0.238182	62.0638	6397.48	6.55174
WP_003419649.1	-0.121297	29.5838	89277.7	9.67111
WP_003419651.1	-0.275	53.0986	16245.5	7.68477
WP_003419667.1	-0.386325	47.8094	13279.1	5.33004
WP_003419670.1	-0.297674	42.3198	9823.36	4.75853
WP_003419674.1	0.0662252	22.0961	16927.1	10.0938
WP_003419841.1	0.0942029	1.99275	7921.12	9.77858
WP_003419852.1	0.312195	34.7293	9345.23	10.1061
WP_003419854.1	-0.642117	32.6918	54120.7	5.47765
WP_003419867.1	-0.821561	8.12606	31236	7.58752
WP_003419879.1	-0.36309	26.1	27785.7	5.5096
WP_003419953.1	-0.984422	26.308	22674.2	6.63785
WP_003419990.1	-0.0555118	37.6232	29992	8.11259
WP_003420000.1	1.05682	31.4966	29958.3	9.48157
WP_003420010.1	-0.605291	21.1688	21515.4	5.16458
WP_003420016.1	0.3	36.535	7011.23	4.88727
WP_003420086.1	-0.605797	12.1333	8146.21	5.67631
WP_003420092.1	-0.0982759	29.6241	6937.02	5.26689
WP_003420178.1	-1.62805	50.0695	19539	5.37335
WP_003420202.1	-0.559135	47.189	48722.4	4.76609
WP_003420220.1	1.08796	28.4589	32015.6	9.68085
WP_003420222.1	-0.592231	37.604	46196.7	5.61549
WP_003420223.1	0.807037	34.6844	31672.5	9.09683
WP_003420225.1	-0.3609	23.8528	48311.9	8.70576
WP_003420229.1	-0.0459016	33.6643	34364.7	4.48416
WP_003420242.1	1.14882	26.9713	28310	9.13963
WP_003420336.1	0.434737	17.9506	11393.4	9.41111
WP_003420345.1	0.301724	37.7621	6769.61	4.05003
WP_003420346.1	0.656765	29.3271	38676.8	9.22035
WP_003420367.1	1.05348	18.3037	19746.6	9.91151
WP_003420368.1	-0.483406	39.6087	26949.4	4.93251
WP_003420370.1	-1.17902	27.0205	26684.2	9.4057
WP_003420371.1	-0.477338	33.541	31507.4	4.91142
WP_003420378.1	-0.386093	33.3245	17547.7	5.0662
WP_003420381.1	-0.364085	49.9514	17465.1	7.69489
WP_003420428.1	-0.315054	24.5946	10600.2	9.30016
WP_003420469.1	0.319767	22.6337	9589.16	9.47668
WP_003420545.1	-0.264706	43.5118	12181	4.89744
WP_003420598.1	-0.350649	28.0117	52138	5.52761
WP_003420604.1	0.671622	36.6122	8482.01	7.89359
WP_003420609.1	-0.515845	44.8025	33553.8	5.09143
WP_003420672.1	0.103333	26.41	17432.8	6.54122
WP_003420681.1	-0.34697	26.1	7602.99	8.86004
WP_003420699.1	-0.426209	27.9802	44208.1	5.28497
WP_003420704.1	-0.192889	32.8244	25498.2	6.13204
WP_003420922.1	-0.289706	26.842	16249.5	5.48055
WP_003420960.1	0.0450704	61.3479	8020.23	4.58318
WP_003421024.1	-0.6	28.5353	8015.11	8.80382
WP_003421034.1	-0.0533835	19.7865	14867.1	5.72854
WP_003421054.1	-0.56092	20.4149	10438.9	8.85907
WP_003421076.1	-0.67619	47.5272	17305.2	4.60716
WP_003421080.1	-0.399448	30.8652	42517.1	4.40203
WP_003421210.1	-0.140127	47.6185	19145.3	9.51761
WP_003421241.1	0.278897	24.0908	80758.7	9.0341
WP_003421262.1	-0.0773723	29.7599	15637.8	4.52009
WP_003421310.1	-0.712698	31.47	7505.14	4.29125
WP_003421361.1	-0.570918	26.8704	23031.5	9.23118
WP_003421411.1	-0.379762	41.7583	9605.01	6.57527
WP_003421434.1	-0.618555	29.5145	59425.5	5.10996
WP_003421459.1	-0.701132	34.5989	31522.9	9.28353
WP_003421465.1	-1.0019	62.4376	50184.8	4.48445
WP_003421528.1	-0.474359	33.9816	78183.5	5.46424
WP_003421530.1	-0.616038	38.5104	12283.9	4.05003
WP_003421567.1	0.828571	24.8476	12104.7	9.83454
WP_003421570.1	-0.396774	21.9306	6569.43	6.11209
WP_003421616.1	-1.79041	49.8864	9092.21	9.34658
WP_003421762.1	-0.293571	22.5114	15451.4	9.61689
WP_003421789.1	-1.00507	50.7838	32859.4	4.42278
WP_003421840.1	0.828219	23.6274	39357.4	8.82064
WP_003421902.1	0.715217	32.6717	15546.3	9.16665
WP_003421909.1	-0.698187	16.0401	123007	4.26761
WP_003421916.1	-0.617588	61.0519	24187.4	7.61247
WP_003421918.1	-0.359596	41.8455	11965.6	5.0309
WP_003421920.1	-0.66988	41.3434	10160.5	8.99045
WP_003421932.1	-0.504	43.604	5864.7	6.20661
WP_003421942.1	-0.5	33.1001	15550.9	9.20243
WP_003421990.1	-0.662733	44.5683	18405	8.81729
WP_003422032.1	0.871845	28.0359	11846.2	9.66583
WP_003422042.1	-0.273611	29.8644	24446.1	9.34439
WP_003422082.1	0.831111	44.8489	5498.84	9.22402
WP_003422102.1	-0.690426	44.0639	10945.4	5.04875
WP_003422244.1	-0.750943	37.3302	6355.14	5.01464
WP_003422250.1	-0.184659	37.8903	20266.5	9.7751
WP_003422252.1	0.798684	21.2593	8894.81	9.92866
WP_003422284.1	-0.376	25.9624	14997	6.41771
WP_003422301.1	-0.697368	54.3701	35836.7	6.209
WP_003422307.1	-0.448548	43.2046	27408.2	7.43576
WP_003422412.1	0.800498	24.0381	43178.1	8.48663
WP_003422415.1	-0.26267	27.7072	50385.3	8.59662
WP_003422437.1	-0.668421	34.293	6573.53	8.71814
WP_003422490.1	-0.510526	50.2544	6974.96	7.94284
WP_003422495.1	0.374545	37.0982	6084.19	9.29977
WP_003422517.1	0.876543	18.8877	18585.2	9.28127
WP_003422533.1	0.129457	31.5558	14791.2	10.204
WP_003422545.1	-0.124521	28.4966	28748.4	5.26303
WP_003422547.1	-0.301873	34.0697	30959.6	5.21972
WP_003422598.1	-0.515789	37.9948	24419	5.4951
WP_003422630.1	-0.205455	43.5836	6519.64	9.62508
WP_003422632.1	-0.592969	34.2562	29858.4	4.7471
WP_003422643.1	1.03182	30.3636	7509.05	10.2109
WP_003422648.1	-0.405	43.1986	24794	5.49533
WP_003422654.1	-0.199029	39.4165	11308	7.69949
WP_003422681.1	-0.285299	20.0785	67133.7	5.35511
WP_003422697.1	-0.403247	27.6487	17727.5	8.31773
WP_003422733.1	0.980444	46.9849	23830.4	8.51371
WP_003422755.1	-0.216117	36.1916	29791.6	5.29463
WP_003422780.1	0.839503	33.5901	39211.5	8.39625
WP_003422803.1	-0.723529	10.5755	12116.8	9.40595
WP_003422804.1	-0.465385	41.1957	21335.7	4.77757
WP_003422813.1	-0.566507	30.5316	23676.8	6.65683
WP_003422856.1	0.668831	36.8445	44837.5	9.50775
WP_003422898.1	-0.4181	42.5561	25631.9	5.34232
WP_003422940.1	1.09213	20.2	10359.7	10.1126
WP_003422946.1	0.281203	35.9105	15122.9	9.31873
WP_003423086.1	0.00150754	30.8352	22522.6	8.63227
WP_003423096.1	0.0120879	28.3813	10325.9	6.0706
WP_003423149.1	-0.087931	36.6845	6853.8	4.5551
WP_003423167.1	-0.352055	46.5822	8755.53	10.5746
WP_003423168.1	0.650476	18.921	12130.6	9.74377
WP_003423171.1	-0.551515	55.1258	7794.81	5.23597
WP_003423175.1	0.948905	35.6635	15914.2	8.92953
WP_003423235.1	-0.379137	36.0568	49190	5.17345
WP_003423263.1	0.921081	29.7963	21050	5.32163
WP_003423264.1	-0.742939	48.6559	41173.5	5.03169
WP_003423273.1	-0.408611	21.2951	57487.9	7.53022
WP_003423338.1	-0.505243	41.8963	30791.5	5.29588
WP_003423420.1	1.23248	35.8463	13537.4	9.41195
WP_003423488.1	-0.369366	37.0972	32935.1	5.11894
WP_003423614.1	-0.151562	61.4673	7812.87	4.48718
WP_003423633.1	-0.606349	46.5794	7781.91	4.96252
WP_003423642.1	-0.36165	40.9097	24012.7	5.84188
WP_003423662.1	-0.94875	84.34	9180.33	5.54597
WP_003423684.1	-0.185714	46.6923	8943.96	4.63882
WP_003423690.1	1.19868	29.2287	25496.8	9.22989
WP_003423691.1	1.13739	34.4316	27425.3	9.56235
WP_003423724.1	-0.390129	34.7009	26850.6	5.16277
WP_003423733.1	0.711825	25.261	41474.9	6.44466
WP_003423771.1	-0.339177	26.9492	52830.4	4.82645
WP_003423789.1	0.0452174	67.6983	13534.7	4.71999
WP_003423796.1	-0.382716	57.6656	9528.46	4.10312
WP_003423835.1	1.01231	60.8169	7337.75	7.78915
WP_003423850.1	1.01005	31.9905	25658.1	9.69741
WP_003423938.1	-0.411811	32.0472	14375.5	8.80724
WP_003423942.1	0.618966	20.8776	12876.1	4.74983
WP_003423944.1	-0.384211	50.0276	18129.4	4.41931
WP_003423958.1	-0.173701	31.0653	34679.4	6.53918
WP_003423970.1	-0.427586	55.2328	6714.71	6.21741
WP_003424011.1	-0.224115	44.6593	52200.8	4.7176
WP_003424033.1	1.07189	32.6516	31748.8	8.92618
WP_003424070.1	0.590541	31.3527	16790.6	8.8563
WP_003424072.1	1.1	30.1424	10628.8	9.29977
WP_003424079.1	-0.262097	23.6992	27934.4	4.74585
WP_003424083.1	-0.363208	36.4698	11477.7	4.34087
WP_003424124.1	0.622678	28.4786	50944.1	8.65915
WP_003424130.1	-0.44433	33.6619	34123.3	5.22142
WP_003424146.1	-0.259091	28.3432	5070.86	4.99293
WP_003424147.1	-0.294737	43.9684	6877.68	4.05003
WP_003424159.1	-0.245536	33.9957	13261.2	5.80039
WP_003424162.1	-0.508974	65.0051	9204.18	4.30342
WP_003424163.1	-0.390426	35.2373	11238	8.77648
WP_003424164.1	1.07294	26.1471	9318.55	9.80301
WP_003424165.1	-0.301626	2.74553	12717.4	8.80317
WP_003424166.1	-0.560526	40.0574	22122.2	5.86132
WP_003424168.1	-0.56875	27.1111	7630.74	8.46188
WP_003424180.1	-0.407143	53.3	14349.7	9.70934
WP_003424182.1	-0.378824	53.0906	10060.5	6.34092
WP_003424184.1	-0.263636	3.27922	8511.72	8.38587
WP_003424190.1	-0.056	16.448	5744.71	9.90184
WP_003424195.1	-0.388889	19.5333	6137.11	9.0047
WP_003424216.1	-0.2	44.3415	11618	6.05161
WP_003424219.1	-0.388235	36.2071	10015.3	7.92363
WP_003424230.1	-0.25202	33.7369	23857.1	6.17296
WP_003424268.1	1.0614	22.3526	6501.15	10.3752
WP_003424272.1	-0.15082	26.741	7209.46	9.66595
WP_003424284.1	-1.30714	44.8085	25197.5	8.70325
WP_003424290.1	-0.416585	22.1483	24178.5	8.11336
WP_003424292.1	-0.215548	24.5244	62929.7	5.20125
WP_003424298.1	-0.110127	16.6734	26738.1	9.14312
WP_003424324.1	-0.471728	14.4079	21565.2	6.33206
WP_003424333.1	-0.656667	40.654	16830.8	9.16697
WP_003424413.1	-0.232917	52.5262	27804.5	4.50059
WP_003424419.1	-0.396078	55.4941	11928.6	5.20125
WP_003424459.1	-0.25873	17.4079	7036.05	4.9507
WP_003424461.1	-0.29375	42.6612	9613.21	6.58954
WP_003424487.1	-0.47027	28.0257	8886.21	6.08469
WP_003424505.1	-0.592321	32.7164	69489.8	8.86377
WP_003424515.1	-0.663212	44.1342	23546.2	5.01862
WP_003424531.1	-0.265672	28.6821	7825.93	5.22927
WP_003424559.1	-0.313208	34.3792	6210.32	9.45553
WP_003424570.1	-1.05833	30.9556	16754	10.1976
WP_003424575.1	1.31143	15.6182	12054.6	9.80108
WP_003424577.1	-0.418296	35.9694	45589	7.98301
WP_003424662.1	-1.2723	46.3108	17789.7	5.0978
WP_003424713.1	-0.566751	25.6678	46744.1	8.63704
WP_003428796.1	0.0362069	41.6	6889.86	4.68799
WP_004452726.1	-0.360428	37.0845	21993.7	6.42488
WP_004452986.1	-0.38	34.4776	9753.04	6.03649
WP_004453090.1	0.306579	39.1317	9349.1	9.1709
WP_004454951.1	0.0106061	24.2365	7187.39	5.99818
WP_009888870.1	1.07647	37.0515	7884.4	4.05003
WP_009889993.1	-0.684783	46.4654	5517.28	4.69623
WP_009890241.1	-1.43699	15.7795	8811.24	8.77655
WP_009890447.1	-0.407627	34.3305	13304.7	4.69822
WP_009893656.1	1.516	32.9	5351.68	9.15072
WP_009904849.1	1.14417	32.8853	18716.6	9.5728
WP_009904894.1	0.569091	21.4345	6457.71	8.09931
WP_009904920.1	-0.0265625	22.8453	7405.57	8.85204
WP_009904949.1	0.798077	20.9904	5730.96	9.83654
WP_009904984.1	0.945161	13.5177	6622.09	8.9316
WP_009905281.1	0.377381	20.8988	9497.88	4.70152
WP_009905301.1	-1.44697	23.2023	15024.1	9.75608
WP_009905302.1	-1.02739	49.1089	35253.7	4.46723
WP_009905375.1	-0.366667	55.78	14450.6	9.26554
WP_009905424.1	-3.21804e-18	47.5551	7815.11	5.27718
WP_009905562.1	-0.996809	40.5649	11056.5	9.12526
WP_009905579.1	-0.304795	40.3726	17141.6	8.60719
WP_009905581.1	-0.206667	29.1108	50528.2	5.51238
WP_009905700.1	-0.351064	35.8756	11189.6	5.36614
WP_009905715.1	-0.652874	44.8369	10119.4	5.38779
WP_009905751.1	-1.45283	66.083	6201.08	9.85201
WP_009905799.1	-0.352698	31.4277	36072.3	9.61148
WP_009905918.1	0.617241	15.9207	6917.6	10.3025
WP_009906007.1	-1.73444	15.9322	10210.4	6.16313
WP_009906014.1	-0.525862	28.0586	6989.92	9.01843
WP_009906293.1	-0.380702	30.3074	33317	4.96531
WP_009906508.1	-0.111594	33.1732	15870.4	5.61554
WP_009906541.1	0.34375	1.4125	7494.73	7.67971
WP_029158130.1	-0.14964	44.1115	16106.7	9.92344
WP_029158138.1	-0.102222	53.52	15824	10.844
WP_032510213.1	-0.661605	77.9536	40744.2	4.49616
WP_041160336.1	-0.529961	23.0312	30145.3	6.076
WP_041160341.1	-0.528571	42.5105	11502.8	4.93422
WP_041160346.1	-0.580576	40.3748	16225.4	6.31205
WP_041160362.1	-0.3	32.9389	21357	6.90084
WP_041160373.1	0.678824	38.6094	9401.36	8.56168
WP_041160374.1	0.7	14.1453	31669.3	5.37716
WP_041160377.1	-1.37821	73.6179	9534.76	5.94783
WP_041160388.1	-0.952294	18.6596	24830.6	5.35136
WP_071585685.1	-0.836842	34.2105	2508.97	9.52277
WP_077699421.1	-0.665	50.2483	7159.24	8.75876
WP_103648205.1	0.0530864	19.1852	9397.74	5.2121
WP_153560306.1	-0.278947	44.1316	6709.6	4.66667
WP_162145041.1	0.177778	53.8189	9981.93	10.0728
WP_170875612.1	-0.15614	48.5696	19907.7	5.9501
WP_173362401.1	1.6569	-6.6	6614.38	10.017
WP_000879507.1	-0.384	27.63	5383.17	10.4611
WP_001009056.1	1.17534	12.4014	8058.61	9.39744
WP_002838520.1	-1.09479	74.3615	11477.8	5.19272
WP_003421202.1	-0.678431	58.4294	6162.08	4.73266
WP_004829918.1	0.783929	38.8321	6176.48	9.15833
WP_009052880.1	-0.473228	54.0858	14304.2	4.87345
WP_021401112.1	-0.144444	27.0958	7499.35	4.39464
WP_021401116.1	0.303125	14.4328	6974.99	6.69816
WP_023078930.1	-0.860194	16.3146	11996.4	5.60679
WP_024400884.1	-0.622368	48.5487	9121.61	9.47493
WP_024400890.1	-0.135897	21.7829	13218.7	4.57766
WP_039121414.1	1.16	20.3739	17938.6	9.60194
WP_041160340.1	-0.286957	30.4899	7564.74	9.69625
WP_041160356.1	-0.469725	46.1991	12372	7.80456
WP_041160371.1	-0.475817	31.6791	17770.3	9.02378
WP_162832783.1	-0.942222	11.9289	5596.66	9.94117

## Sheet: (C) CD_R20291 strain
Sequence ID	GRAVY	Instability Index	Molecular Weight	Isoelectronic point
WP_003416012.1	-0.491071	25.7661	6566.44	5.69984
WP_003416836.1	-0.182895	26.8704	17131.6	5.27428
WP_003416842.1	0.425676	37.7946	8660.01	4.38879
WP_003416990.1	-0.103448	34.0569	6867.74	4.3673
WP_003417856.1	0.682653	21.3589	41674.1	8.15688
WP_003417884.1	1.16474	32.2154	16786.3	9.66757
WP_003418249.1	1.14844	11.9594	7166.74	9.90339
WP_003418305.1	-0.277941	17.8044	8013.11	4.64707
WP_003418667.1	1.23968	38.4587	7123.45	4.05003
WP_003418911.1	1.32034	34.5847	6689.94	4.05003
WP_003419035.1	-0.771859	40.5407	23814.3	9.53199
WP_003419270.1	-0.815663	67.9157	10044.3	5.21995
WP_003419462.1	-0.38913	43.8022	5295.95	4.71288
WP_003419648.1	-0.238182	62.0638	6397.48	6.55174
WP_003419670.1	-0.297674	42.3198	9823.36	4.75853
WP_003419674.1	0.0662252	22.0961	16927.1	10.0938
WP_003420092.1	-0.0982759	29.6241	6937.02	5.26689
WP_003420428.1	-0.315054	24.5946	10600.2	9.30016
WP_003420469.1	0.319767	22.6337	9589.16	9.47668
WP_003420681.1	-0.34697	26.1	7602.99	8.86004
WP_003420704.1	-0.192889	32.8244	25498.2	6.13204
WP_003421054.1	-0.56092	20.4149	10438.9	8.85907
WP_003421310.1	-0.712698	31.47	7505.14	4.29125
WP_003421411.1	-0.379762	41.7583	9605.01	6.57527
WP_003421616.1	-1.79041	49.8864	9092.21	9.34658
WP_003422082.1	0.831111	44.8489	5498.84	9.22402
WP_003422102.1	-0.690426	44.0639	10945.4	5.04875
WP_003423835.1	1.01231	60.8169	7337.75	7.78915
WP_003424072.1	1.1	30.1424	10628.8	9.29977
WP_003424083.1	-0.363208	36.4698	11477.7	4.34087
WP_003424195.1	-0.388889	19.5333	6137.11	9.0047
WP_003424290.1	-0.416585	22.1483	24178.5	8.11336
WP_003424324.1	-0.471728	14.4079	21565.2	6.33206
WP_003424459.1	-0.25873	17.4079	7036.05	4.9507
WP_003424559.1	-0.313208	34.3792	6210.32	9.45553
WP_003425116.1	0.787615	20.2909	23906.4	9.30087
WP_003425143.1	-0.659864	49.0333	17255.1	4.53168
WP_003425175.1	-0.641176	36.6647	8086.18	8.80382
WP_003425320.1	-0.580769	34.8641	9450.58	5.57462
WP_003425938.1	-0.708302	34.5279	31496.8	9.29191
WP_003426006.1	-0.690566	40.166	6328.07	4.8007
WP_003426410.1	0.299248	38.8211	15123	9.40034
WP_003426603.1	-0.720588	11.3147	12130.8	9.40595
WP_003426728.1	0.956889	46.9849	23804.3	8.51371
WP_003427235.1	-0.526471	38.6843	12167.9	5.47362
WP_003427789.1	-0.248466	49.2418	19115.3	4.26573
WP_003427821.1	-0.704819	28.7458	9965.46	8.62376
WP_003427864.1	0.342857	19.2589	6499.6	9.46514
WP_003428186.1	0.0279762	41.1036	19482.3	5.34147
WP_003428389.1	0.0624665	23.5938	41147.4	5.62612
WP_003428522.1	-0.409589	39.9096	8499.62	4.87959
WP_003428556.1	1.00758	43.5091	7486.75	4.05003
WP_003428561.1	-0.292199	36.1249	16761.1	5.04539
WP_003428626.1	0.231373	42.8712	6328.33	9.16761
WP_003428670.1	0.599138	22.3086	12890.1	4.61006
WP_003428796.1	0.0362069	41.6	6889.86	4.68799
WP_003429265.1	-0.269608	40.8843	12257.1	4.89744
WP_003429374.1	-0.0137931	29.7362	6896.78	4.13972
WP_003429517.1	1.27931	31.8241	6535.78	8.93965
WP_003429630.1	-0.238947	23.4095	11126.5	4.83588
WP_003429769.1	-0.605797	17.271	8146.21	5.67631
WP_003429834.1	0.811243	36.0379	19603.3	9.06524
WP_003429855.1	0.341509	0.883019	6120.35	10.1221
WP_003429858.1	-1.39032	65.7952	7651.67	8.92547
WP_003430160.1	-0.390066	33.8868	17575.7	5.0662
WP_003430203.1	-0.221875	38.3845	7886.98	4.67497
WP_003430208.1	-0.6	49.6365	7781.87	4.81133
WP_003430242.1	-0.153247	48.669	8913.93	4.63882
WP_003430260.1	0.700257	25.9743	41418.8	6.1217
WP_003430297.1	-0.38642	53.7581	9499.43	4.13478
WP_003430572.1	1.3019	15.6182	12040.6	9.80108
WP_003430736.1	-0.010989	28.3813	10341.9	6.0706
WP_003430761.1	-0.312245	3.39184	5782.42	4.23936
WP_003430796.1	-0.609859	15.1021	16680.7	5.3999
WP_003430814.1	0.00833333	24.5617	7008.01	4.50394
WP_003432058.1	-0.286142	33.7109	30894.6	5.21182
WP_003432237.1	-1.30431	45.169	13914.1	5.81289
WP_003432954.1	-0.721311	19.3295	7141.21	9.52238
WP_003433003.1	-0.31016	37.6936	22017.8	6.14415
WP_003433131.1	-0.408738	52.6563	12029.6	5.20125
WP_003433383.1	-0.140351	23.8728	12774.8	9.42575
WP_003433385.1	-0.32126	25.5276	14669.8	9.32318
WP_003433505.1	-0.327419	46.7009	14507.3	5.33521
WP_003433513.1	-0.631034	32.5455	16246.5	5.36432
WP_003433540.1	-0.42	36.0478	13198.3	9.01869
WP_003433614.1	0.0191304	77.7035	13491.7	4.79598
WP_003433687.1	-0.355738	53.2049	7106.25	6.2601
WP_003433761.1	-0.670192	44.2596	12152	9.27889
WP_003433851.1	-0.647556	30.908	27372.6	9.41569
WP_003433970.1	-1.05282	27.7444	16510.7	10.0808
WP_003433997.1	-0.270149	34.4701	7824.95	5.72769
WP_003434018.1	-0.471622	10.0608	8799.05	6.07981
WP_003434055.1	-1.43962	74.1774	6215.06	9.75537
WP_003435136.1	-0.223852	25.1307	62941.7	5.25729
WP_003435150.1	1.00526	33.7158	6627.25	10.2464
WP_003435191.1	-0.264141	34.3111	23829.1	6.17296
WP_003435199.1	-0.481176	30.4224	9906.2	8.92521
WP_003435203.1	-0.233333	37.6476	11742.3	8.84882
WP_003435332.1	0.60473	32.5	16874.7	8.63214
WP_003435340.1	1.0121	35.079	31861.9	9.21016
WP_003435468.1	-0.385526	44.4822	18102.2	4.35895
WP_003435631.1	0.0133333	29.6429	12380.2	4.61535
WP_003435907.1	-0.431541	38.7513	33045.8	8.38806
WP_003436448.1	0.0459016	28.4216	34000.4	4.39527
WP_003436543.1	-0.778652	45.0202	10539	9.26954
WP_003437561.1	-0.750877	40.0755	13770.4	4.88516
WP_003437819.1	0.905769	22.1357	38746	9.33575
WP_003438046.1	-0.685669	30.0761	36279.6	7.58013
WP_003438585.1	-0.464557	28.6582	8841.09	8.61763
WP_003438914.1	0.996774	15.5081	6554.08	9.12926
WP_003439005.1	-0.219763	39.502	29323.8	6.45886
WP_003439365.1	0.371667	35.7267	6981.2	4.88727
WP_003439467.1	0.988584	33.2837	25467.8	9.69741
WP_003439922.1	0.917284	26.4908	18668.4	9.39506
WP_003439943.1	-0.479577	64.7761	17121.4	5.27457
WP_003440129.1	0.791111	35.4726	15270.1	8.86655
WP_003440146.1	0.842574	30.3942	11103.1	9.09934
WP_003440174.1	0.879293	18.9285	42802.1	8.65212
WP_004453592.1	-0.474641	35.5072	24549.8	5.51909
WP_004454365.1	-0.3897	34.3365	26910.7	5.16277
WP_004454474.1	-0.463309	33.6094	31390.3	4.94706
WP_004454660.1	-0.236898	24.0342	21165.1	8.63807
WP_004454709.1	0.00488372	20.9416	46418.4	5.44906
WP_004454870.1	-0.645402	62.9	20230.6	4.75046
WP_004454951.1	0.0106061	24.2365	7187.39	5.99818
WP_004455025.1	-0.566981	38.5104	12212.9	4.05003
WP_009887782.1	-0.153285	31.8599	15693.7	4.4371
WP_009887801.1	0.270069	26.4702	80850.6	8.69106
WP_009887824.1	-0.088535	43.5434	19061.2	9.51761
WP_009887945.1	-0.41883	31.2206	44333.2	5.17055
WP_009888010.1	-0.623881	57.3776	7528.57	8.93101
WP_009888011.1	1.17113	26.0949	10614.8	9.09895
WP_009888042.1	-0.028169	58.6352	8008.18	4.58318
WP_009888101.1	-0.272857	46.3693	16617.2	7.72939
WP_009888169.1	0.819565	25.4022	4884.84	9.43077
WP_009888171.1	1.13374	31.9019	18760.6	9.54662
WP_009888172.1	-0.362983	29.5578	42525.2	4.44301
WP_009888173.1	-1.05177	65.5181	31452.9	4.45546
WP_009888181.1	-0.531186	38.8115	68532.7	5.74076
WP_009888189.1	-0.166667	10.2188	5702.62	9.03184
WP_009888191.1	0.442857	23.9984	6326.04	5.82335
WP_009888193.1	-0.144248	30.2637	13371.1	4.70163
WP_009888199.1	-0.0848921	43.8655	15778	4.88028
WP_009888206.1	-0.98115	51.4208	36846.2	8.56355
WP_009888240.1	-0.58107	29.4753	28364.9	5.07989
WP_009888245.1	-0.480628	20.6163	22093.8	9.45443
WP_009888246.1	0.940323	36.0226	7296.84	9.69832
WP_009888251.1	-0.238095	28.883	15936	9.51336
WP_009888252.1	0.19932	33.7054	15730.1	9.66305
WP_009888253.1	-0.0704762	44.1706	12290.1	4.83793
WP_009888256.1	0.843333	20.5618	7173.79	9.74422
WP_009888257.1	-0.387192	17.967	23420.5	6.75153
WP_009888272.1	-0.10098	30.4529	11497.2	5.34425
WP_009888280.1	0.531513	28.8063	27577.9	9.47107
WP_009888296.1	-1.00937	40.2094	3828.33	5.25507
WP_009888309.1	-0.704706	32.4035	10166.5	9.18618
WP_009888310.1	-0.486471	34.4565	19909.7	6.75954
WP_009888326.1	1.01	19.884	5539.75	10.045
WP_009888342.1	-0.438235	39.3618	15118.1	5.02004
WP_009888376.1	0.231868	20.1978	10071.5	4.94712
WP_009888381.1	-0.470156	31.7522	79103.1	5.29514
WP_009888448.1	-0.787634	43.6242	21016.3	4.95263
WP_009888450.1	-0.590123	22.4222	9522.98	8.43474
WP_009888454.1	-0.187	3.598	12230.6	9.95045
WP_009888471.1	-0.583012	32.7127	29228.5	6.9233
WP_009888476.1	0.851835	25.3922	23372.6	8.7302
WP_009888480.1	-0.245455	36.7339	51570.4	8.54981
WP_009888494.1	-0.470718	37.999	20928.9	5.42604
WP_009888502.1	-0.252747	33.7799	31347.6	5.0193
WP_009888555.1	0.204032	27.8653	14362.1	9.94065
WP_009888574.1	1.03377	9.92857	16847.3	9.72404
WP_009888652.1	-0.396127	32.7662	32984.1	5.11894
WP_009888657.1	-0.525694	42.2974	16672.4	4.26335
WP_009888682.1	0.144295	29.5457	17733.8	9.26909
WP_009888730.1	-0.225	40.1828	13698.7	4.56652
WP_009888739.1	0.834466	32.7661	46942	9.19327
WP_009888788.1	-0.376454	24.8807	42120.5	8.18357
WP_009888812.1	-0.766667	71.5087	8398.65	7.84556
WP_009888817.1	0.0340426	-9.72766	5168.23	10.0793
WP_009888819.1	-0.484685	39.9279	12941.8	5.20107
WP_009888824.1	-0.662222	79.2224	5228.09	9.95883
WP_009888827.1	-0.659877	46.0799	38348.4	5.9156
WP_009888832.1	-0.614634	29.2061	9620.79	4.52907
WP_009888834.1	-0.319595	28.5159	33345.3	5.6019
WP_009888835.1	-0.737662	61.8	8926.29	7.77247
WP_009888836.1	-0.233083	55.0737	15406.6	4.80366
WP_009888838.1	-0.779851	48.1549	31671.2	9.64558
WP_009888839.1	-0.483448	33.0028	16913.8	4.45148
WP_009888840.1	-0.839655	32.3983	6862.79	9.26013
WP_009888843.1	-0.798909	38.4095	32153.6	9.4389
WP_009888845.1	-0.525	39.4066	33286.6	7.57245
WP_009888864.1	-0.301111	21.895	20988	9.13538
WP_009888870.1	1.07647	37.0515	7884.4	4.05003
WP_009888872.1	-1.48712	29.5682	15006.1	9.75608
WP_009888880.1	-0.295951	23.6538	28070	5.23376
WP_009888884.1	-0.413934	26.1718	27636.3	7.63793
WP_009888898.1	-0.55092	35.0071	38623.5	5.82227
WP_009888904.1	0.77483	25.2687	17039.5	9.1729
WP_009888954.1	-0.632292	45.1236	33306.3	5.00595
WP_009888998.1	0.170588	25.3333	5861.89	9.10057
WP_009889006.1	-0.447887	38.6507	7937.8	8.97885
WP_009889007.1	0.741905	23.1419	12140.6	9.77716
WP_009889008.1	0.00634921	23.6021	20419.6	9.67434
WP_009889013.1	-0.415625	31.0828	7622.78	6.20144
WP_009889017.1	-0.456723	42.1	27946.3	4.59153
WP_009889019.1	-0.190647	38.6072	16096.7	9.92344
WP_009889021.1	-0.258046	37.7374	20106.9	5.95942
WP_009889025.1	-0.517219	61.4265	17059.2	4.05003
WP_009889042.1	-0.608537	37.6	9737.91	4.35571
WP_009889133.1	-0.779452	49.9439	17578.1	7.59525
WP_009889135.1	-0.170068	49.8102	17161.6	4.77939
WP_009889141.1	-0.107222	30.2475	89114.5	9.67131
WP_009889143.1	-0.259286	51.7229	16201.4	7.68477
WP_009889155.1	-0.393162	46.7573	13328.1	5.33004
WP_009889160.1	-0.084058	37.1652	7831.07	5.27718
WP_009889246.1	-0.847212	6.60822	31207.9	6.92347
WP_009889253.1	-0.365665	27.9644	27750.7	5.39592
WP_009889295.1	0.80814	14.0593	9784.7	8.75953
WP_009889316.1	-0.971357	20.9025	22632.1	5.43531
WP_009889347.1	0.812245	13.2408	5289.34	8.76823
WP_009889354.1	0.292553	32.0001	11068.2	9.60613
WP_009889429.1	-0.359794	59.2144	11210.5	4.40152
WP_009889431.1	-0.305	18.9133	6801.69	5.25041
WP_009889434.1	-0.46383	38.0883	20963.8	5.08887
WP_009889435.1	-0.252083	33.1625	10894.3	6.09555
WP_009889475.1	-0.379188	38.1612	46253.9	5.91111
WP_009889494.1	-0.547101	49.6989	48492.1	4.73994
WP_009889506.1	1.00438	32.3501	32231.8	9.62869
WP_009889507.1	-0.57619	42.7018	46153.6	5.31396
WP_009889510.1	0.788889	37.2015	31582.3	8.76391
WP_009889512.1	-0.37654	26.8623	48213	9.1025
WP_009889559.1	0.48	18.0885	11340.4	9.55339
WP_009889562.1	0.17931	34.4414	6731.52	4.15905
WP_009889672.1	0.47619	24.7286	9508	5.03778
WP_009889674.1	0.0514019	29.7607	11867.5	5.0654
WP_009889707.1	1.17333	29.664	25312.5	9.22989
WP_009889708.1	1.10966	31.7101	27375.2	9.54031
WP_009889728.1	-0.211034	27.2021	50543.2	5.50789
WP_009889844.1	-0.486321	43.5726	24944.6	8.84269
WP_009889847.1	-0.392913	26.2913	14283.4	9.16052
WP_009889863.1	-0.344828	52.3052	6726.81	7.96425
WP_009889892.1	-0.23208	43.8786	52204.8	4.74835
WP_009889941.1	-0.423024	31.8536	34050.3	5.39819
WP_009889963.1	0.0517241	33.3638	6679.54	4.44443
WP_009889964.1	0.505051	33.0133	11424.5	6.81377
WP_009889966.1	-0.542349	31.4744	32838.5	9.24536
WP_009889993.1	-0.684783	46.4654	5517.28	4.69623
WP_009890006.1	-0.369149	26.6405	11333.9	7.77632
WP_009890009.1	-1.31872	41.5361	24598.8	8.38368
WP_009890174.1	-0.110127	14.127	26710.1	9.22209
WP_009890184.1	-0.65977	55.5553	10128.4	5.69069
WP_009890241.1	-1.43699	15.7795	8811.24	8.77655
WP_009890260.1	1.95208	-4.75208	5415.86	9.8221
WP_009890322.1	-0.435338	37.1957	45557.9	7.56615
WP_009890324.1	-0.635484	54.4387	7417.5	7.90971
WP_009890361.1	-0.332063	32.107	36427.8	9.50717
WP_009890364.1	-0.643081	31.0234	89053.7	5.82289
WP_009890367.1	1.16154	33.7539	13572.5	9.41195
WP_009890421.1	-0.488015	42.4753	30808.5	5.2042
WP_009890447.1	-0.407627	34.3305	13304.7	4.69822
WP_009890456.1	-0.678674	49.6524	41038.5	5.15003
WP_009890457.1	0.859016	28.2755	20901.7	5.32163
WP_009890466.1	-0.424221	34.3177	49289.1	5.23455
WP_009890506.1	-0.1	32.4293	6853.8	4.5551
WP_009890560.1	-0.222981	48.423	18458.9	5.91764
WP_009890593.1	-0.970721	23.1266	26119.3	9.53025
WP_009890662.1	-0.462729	36.3477	57873.1	8.60074
WP_009890680.1	-0.0216867	46.688	9876.71	9.58924
WP_009890749.1	-0.218598	45.6291	42896.2	8.90394
WP_009890831.1	-1.66111	5.91444	10076.3	6.18837
WP_009890840.1	-0.326066	30.5033	24476	8.66102
WP_009890875.1	-0.772174	37.8009	13737.1	9.56635
WP_009890919.1	-0.407843	25.8614	17725.2	9.51832
WP_009890933.1	0.473874	17.8401	23651.4	6.57737
WP_009890970.1	1.11379	25.279	48071.9	5.31634
WP_009890989.1	1.13596	24.1652	10251.6	10.023
WP_009891012.1	-0.451131	45.6086	25633.8	5.1132
WP_009891035.1	0.677143	38.2803	44856.6	9.50775
WP_009891078.1	-0.57177	32.2124	23610.7	8.35338
WP_009891106.1	-0.369869	38.4575	52883.6	6.18865
WP_009891149.1	-0.259341	40.4253	29721.3	5.27758
WP_009891232.1	-0.200971	42.8612	11337	5.62458
WP_009891235.1	-0.385909	43.1705	24752.9	5.19522
WP_009891257.1	-0.538996	40.9394	30146.9	4.84396
WP_009891285.1	-0.486124	35.2733	24463.1	5.4951
WP_009891349.1	-0.604904	40.7938	54842.8	5.82261
WP_009891362.1	0.0356589	27.3147	14895.4	10.3199
WP_009891458.1	0.808955	23.3189	43135.1	8.49166
WP_009891471.1	1.0614	33.166	24770.4	9.3585
WP_009891507.1	0.810145	31.1935	15496.4	9.20642
WP_009891513.1	-0.75417	45.2164	171708	5.93435
WP_009891514.1	-0.290909	38.7393	28334.2	5.26718
WP_009891515.1	-0.427458	39.5804	64699.9	5.08319
WP_009891516.1	-0.626786	29.7476	39916.9	9.02411
WP_009891535.1	-0.321111	51.63	11187.8	4.56181
WP_009891538.1	-0.536842	37.1482	28917.9	9.4133
WP_009891551.1	-0.405263	46.6671	8882.18	5.84904
WP_009891562.1	1.05841	28.8425	23832.8	8.97924
WP_009891604.1	-0.659627	51.3472	18383.9	8.34139
WP_009891651.1	0.371053	34.4672	9404.18	8.95042
WP_009891759.1	-0.276966	17.2272	59239.2	8.84211
WP_009891762.1	-0.270248	27.4306	13695.5	4.89744
WP_009891765.1	-0.642784	43.2778	22799.9	6.7708
WP_009891766.1	-0.353741	4.80068	17467.5	9.57815
WP_009891795.1	-0.817544	50.3228	6716.76	8.53499
WP_009891802.1	0.827099	34.0815	30815.8	9.28817
WP_009891811.1	-0.828261	46.5565	11104.5	6.58658
WP_009891824.1	-0.284234	42.7415	25406.2	8.45846
WP_009891840.1	-0.264835	28.8649	20467.8	6.11277
WP_009892025.1	-0.57398	26.8704	23003.4	9.23118
WP_009892076.1	-0.573828	31.3473	59251.6	5.18311
WP_009892085.1	-1.03262	62.0336	50556	4.45415
WP_009892091.1	-0.842105	22.8105	4756.42	5.12588
WP_009892116.1	0.396875	8.27812	7451.71	7.67971
WP_009892147.1	-0.175	48.0892	20448.8	9.80037
WP_009892149.1	0.859211	15.9304	8864.83	9.87245
WP_009892179.1	-0.749013	54.5342	35811.5	6.20758
WP_009892183.1	-0.440664	40	27440.2	8.27969
WP_009892222.1	-0.320968	44.2274	7186.16	5.44628
WP_009892242.1	1.02414	27.7642	25794	9.09721
WP_009892246.1	-0.282609	40.813	5661.69	9.77445
WP_009892249.1	-0.55	30.5229	11396	6.28721
WP_009892275.1	0.741892	26.8149	8454.03	9.0996
WP_009892279.1	-0.365368	28.1332	52118.9	5.44145
WP_009892678.1	-0.38855	44.1405	14441.3	4.95047
WP_009892761.1	-0.147231	38.5766	35782.1	6.09976
WP_009892768.1	-0.677647	17.1112	19537	4.94178
WP_009892805.1	-0.359736	43.1274	35240.1	6.66053
WP_009892807.1	-0.208611	49.3646	60310.7	4.64979
WP_009892833.1	-0.102586	13.0698	13056.2	9.32601
WP_009892857.1	0.00608108	46.6608	17565.6	9.48499
WP_009892872.1	-0.366719	36.1299	75127.9	5.27923
WP_009892884.1	-1.01528	42.7478	34892.3	4.48036
WP_009892899.1	-0.506987	49.5354	25975.3	5.64749
WP_009892904.1	-0.5945	25.879	47235.6	7.02492
WP_009892945.1	-0.37	49.7067	14479.5	8.65625
WP_009893053.1	-0.631749	34.27	54047.5	5.31936
WP_009893071.1	-1.23581	50.6068	17757.7	5.09632
WP_009893085.1	-0.467097	32.7006	18102.7	8.41411
WP_009893093.1	-0.579365	23.7175	21602.7	6.37866
WP_009893144.1	-0.378346	22.8177	56990.1	5.54586
WP_009893256.1	-0.440291	40.301	24126.7	5.84205
WP_009893285.1	-0.335616	37.4897	17056.4	6.7322
WP_009893290.1	-0.344589	26.8977	52760.3	4.83196
WP_009893383.1	-0.228788	51.944	15663.8	10.7194
WP_009893421.1	-0.66962	30.5766	17583.7	9.16678
WP_009893472.1	-0.475912	28.7237	30916.5	8.25764
WP_009893543.1	-0.397652	23.026	57427.8	8.01995
WP_009893544.1	-0.475872	40.7119	40387	8.8717
WP_009893593.1	0.0346734	29.3618	22360.6	8.84334
WP_009893656.1	1.516	32.9	5351.68	9.15072
WP_009893688.1	-0.748297	36.2064	73690.7	4.59455
WP_009893716.1	-0.468929	34.9733	78212.5	5.33129
WP_009893731.1	-0.298954	29.4266	53820.3	6.75409
WP_009893741.1	-0.121374	41.2458	14907	7.78664
WP_009893743.1	-0.450649	25.9195	17688.3	6.90704
WP_009893748.1	0.95303	29.3727	7497.98	9.99384
WP_009893810.1	-0.0623377	23.9688	8760.11	6.57146
WP_009893816.1	-0.314972	25.4596	40333.8	9.0439
WP_009893841.1	-0.469845	37.0763	45866.1	5.643
WP_009893894.1	-0.265278	25.7926	24406	9.15814
WP_009893933.1	-0.264138	42.1748	34642.2	9.15105
WP_009893962.1	-1.26121	50.2276	27654.6	5.36926
WP_009894025.1	-0.111594	33.1732	15869.4	6.35945
WP_009900028.1	0.156522	22.7478	8134.89	10.4475
WP_009901043.1	0.504348	36.7413	4912.56	7.7461
WP_011862019.1	-0.542254	44.0691	33571.8	5.09143
WP_012816194.1	-0.278832	39.8322	16017.9	4.79911
WP_012816221.1	-0.263306	20.6609	27922.3	4.64047
WP_012816238.1	-0.680441	74.8207	42459.3	4.51185
WP_012816246.1	-0.692228	49.5218	23697.3	4.78621
WP_012816325.1	0.615484	33.0504	17644	9.39345
WP_012816340.1	-0.403297	40.8676	21363.9	4.88778
WP_012816401.1	0.01875	25.4112	17739.2	4.98611
WP_012816417.1	0.160473	35.2887	68372.2	8.49218
WP_012816430.1	-0.545749	34.1113	28313.7	6.14432
WP_012816431.1	-0.276667	27.9417	20526.2	5.52847
WP_021387124.1	0.365854	33.2244	9238.1	10.1061
WP_021422885.1	-1.10797	52.4674	48769.9	5.96238
WP_022619208.1	-0.29	41.96	9627.24	6.58954
WP_042520382.1	-0.674299	41.5299	24389.5	8.20832
WP_077699421.1	-0.665	50.2483	7159.24	8.75876
WP_104732835.1	-1.10127	11.7722	8992.49	12
WP_107576441.1	-0.521053	66.2737	2450.89	9.60161
WP_153300384.1	-0.0438596	16.8404	6824.9	7.91951
WP_160743638.1	0.212222	55.19	9999	10.0087
WP_003421202.1	-0.678431	58.4294	6162.08	4.73266
WP_003426199.1	-0.606	30.364	5547.12	4.3619
WP_003431289.1	0.0540984	22.0525	7248.75	9.38868
WP_004454711.1	-0.0521008	28.8538	13629	9.61412
WP_004612693.1	-0.691919	23.3455	11670	4.63308
WP_004612761.1	-0.673846	26.5169	7297.19	6.54816
WP_006354942.1	-0.690789	36.0421	8809.16	9.74125
WP_006354966.1	1.14932	12.2603	7965.5	9.30261
WP_009274458.1	1.8234	16.4936	4903.18	9.78522
WP_009888259.1	-0.703488	53.921	10095.3	5.3509
WP_009888263.1	-1.03291	29.7063	9443.88	7.78625
WP_009889823.1	-0.588889	29.2248	17474.7	4.80928
WP_009891878.1	-1.25455	29.1436	6757.59	7.93253
WP_009891893.1	-0.482796	42.7152	10575.8	4.79513
WP_009891897.1	-0.690588	33.6491	39400	6.34536
WP_009891898.1	1.66559	32.6516	10058.4	9.03371
WP_009893980.1	0.766551	16.769	31591.3	5.51579
WP_009901261.1	-0.274172	45.5391	17901.4	5.51034
WP_010826392.1	-0.934247	29.847	25296.2	5.10024
WP_012816193.1	-0.0738562	42.085	16464.2	4.32877
WP_021407349.1	-0.789691	50.8465	11777.4	6.90988
WP_055058411.1	-1.12581	41.9002	7511.71	10.0351
WP_104732842.1	-0.333058	45.0835	14056.8	4.63081

## Sheet: (D) CD_2007855 strain
Sequence ID	GRAVY	Instability Index	Molecular Weight	Isoelectronic point
WP_003416012.1	-0.491071	25.7661	6566.44	5.69984
WP_003416836.1	-0.182895	26.8704	17131.6	5.27428
WP_003416842.1	0.425676	37.7946	8660.01	4.38879
WP_003416990.1	-0.103448	34.0569	6867.74	4.3673
WP_003417856.1	0.682653	21.3589	41674.1	8.15688
WP_003417884.1	1.16474	32.2154	16786.3	9.66757
WP_003418249.1	1.14844	11.9594	7166.74	9.90339
WP_003418305.1	-0.277941	17.8044	8013.11	4.64707
WP_003418667.1	1.23968	38.4587	7123.45	4.05003
WP_003418911.1	1.32034	34.5847	6689.94	4.05003
WP_003419035.1	-0.771859	40.5407	23814.3	9.53199
WP_003419270.1	-0.815663	67.9157	10044.3	5.21995
WP_003419462.1	-0.38913	43.8022	5295.95	4.71288
WP_003419648.1	-0.238182	62.0638	6397.48	6.55174
WP_003419670.1	-0.297674	42.3198	9823.36	4.75853
WP_003419674.1	0.0662252	22.0961	16927.1	10.0938
WP_003420092.1	-0.0982759	29.6241	6937.02	5.26689
WP_003420428.1	-0.315054	24.5946	10600.2	9.30016
WP_003420469.1	0.319767	22.6337	9589.16	9.47668
WP_003420681.1	-0.34697	26.1	7602.99	8.86004
WP_003420704.1	-0.192889	32.8244	25498.2	6.13204
WP_003421054.1	-0.56092	20.4149	10438.9	8.85907
WP_003421310.1	-0.712698	31.47	7505.14	4.29125
WP_003421411.1	-0.379762	41.7583	9605.01	6.57527
WP_003421616.1	-1.79041	49.8864	9092.21	9.34658
WP_003422082.1	0.831111	44.8489	5498.84	9.22402
WP_003422102.1	-0.690426	44.0639	10945.4	5.04875
WP_003423835.1	1.01231	60.8169	7337.75	7.78915
WP_003424072.1	1.1	30.1424	10628.8	9.29977
WP_003424083.1	-0.363208	36.4698	11477.7	4.34087
WP_003424195.1	-0.388889	19.5333	6137.11	9.0047
WP_003424290.1	-0.416585	22.1483	24178.5	8.11336
WP_003424324.1	-0.471728	14.4079	21565.2	6.33206
WP_003424459.1	-0.25873	17.4079	7036.05	4.9507
WP_003424559.1	-0.313208	34.3792	6210.32	9.45553
WP_003425116.1	0.787615	20.2909	23906.4	9.30087
WP_003425143.1	-0.659864	49.0333	17255.1	4.53168
WP_003425175.1	-0.641176	36.6647	8086.18	8.80382
WP_003425320.1	-0.580769	34.8641	9450.58	5.57462
WP_003425938.1	-0.708302	34.5279	31496.8	9.29191
WP_003426006.1	-0.690566	40.166	6328.07	4.8007
WP_003426410.1	0.299248	38.8211	15123	9.40034
WP_003426603.1	-0.720588	11.3147	12130.8	9.40595
WP_003426728.1	0.956889	46.9849	23804.3	8.51371
WP_003427235.1	-0.526471	38.6843	12167.9	5.47362
WP_003427789.1	-0.248466	49.2418	19115.3	4.26573
WP_003427821.1	-0.704819	28.7458	9965.46	8.62376
WP_003427864.1	0.342857	19.2589	6499.6	9.46514
WP_003428186.1	0.0279762	41.1036	19482.3	5.34147
WP_003428389.1	0.0624665	23.5938	41147.4	5.62612
WP_003428522.1	-0.409589	39.9096	8499.62	4.87959
WP_003428556.1	1.00758	43.5091	7486.75	4.05003
WP_003428561.1	-0.292199	36.1249	16761.1	5.04539
WP_003428626.1	0.231373	42.8712	6328.33	9.16761
WP_003428670.1	0.599138	22.3086	12890.1	4.61006
WP_003428796.1	0.0362069	41.6	6889.86	4.68799
WP_003429265.1	-0.269608	40.8843	12257.1	4.89744
WP_003429374.1	-0.0137931	29.7362	6896.78	4.13972
WP_003429517.1	1.27931	31.8241	6535.78	8.93965
WP_003429630.1	-0.238947	23.4095	11126.5	4.83588
WP_003429769.1	-0.605797	17.271	8146.21	5.67631
WP_003429817.1	0.0306122	-10.6551	5409.56	10.1462
WP_003429834.1	0.811243	36.0379	19603.3	9.06524
WP_003429855.1	0.341509	0.883019	6120.35	10.1221
WP_003429858.1	-1.39032	65.7952	7651.67	8.92547
WP_003430160.1	-0.390066	33.8868	17575.7	5.0662
WP_003430203.1	-0.221875	38.3845	7886.98	4.67497
WP_003430208.1	-0.6	49.6365	7781.87	4.81133
WP_003430242.1	-0.153247	48.669	8913.93	4.63882
WP_003430260.1	0.700257	25.9743	41418.8	6.1217
WP_003430297.1	-0.38642	53.7581	9499.43	4.13478
WP_003430572.1	1.3019	15.6182	12040.6	9.80108
WP_003430736.1	-0.010989	28.3813	10341.9	6.0706
WP_003430761.1	-0.312245	3.39184	5782.42	4.23936
WP_003430796.1	-0.609859	15.1021	16680.7	5.3999
WP_003430814.1	0.00833333	24.5617	7008.01	4.50394
WP_003432058.1	-0.286142	33.7109	30894.6	5.21182
WP_003432237.1	-1.30431	45.169	13914.1	5.81289
WP_003432954.1	-0.721311	19.3295	7141.21	9.52238
WP_003433003.1	-0.31016	37.6936	22017.8	6.14415
WP_003433131.1	-0.408738	52.6563	12029.6	5.20125
WP_003433383.1	-0.140351	23.8728	12774.8	9.42575
WP_003433385.1	-0.32126	25.5276	14669.8	9.32318
WP_003433513.1	-0.631034	32.5455	16246.5	5.36432
WP_003433540.1	-0.42	36.0478	13198.3	9.01869
WP_003433614.1	0.0191304	77.7035	13491.7	4.79598
WP_003433687.1	-0.355738	53.2049	7106.25	6.2601
WP_003433761.1	-0.670192	44.2596	12152	9.27889
WP_003433851.1	-0.647556	30.908	27372.6	9.41569
WP_003433970.1	-1.05282	27.7444	16510.7	10.0808
WP_003433997.1	-0.270149	34.4701	7824.95	5.72769
WP_003434018.1	-0.471622	10.0608	8799.05	6.07981
WP_003434055.1	-1.43962	74.1774	6215.06	9.75537
WP_003435136.1	-0.223852	25.1307	62941.7	5.25729
WP_003435191.1	-0.264141	34.3111	23829.1	6.17296
WP_003435199.1	-0.481176	30.4224	9906.2	8.92521
WP_003435203.1	-0.233333	37.6476	11742.3	8.84882
WP_003435332.1	0.60473	32.5	16874.7	8.63214
WP_003435340.1	1.0121	35.079	31861.9	9.21016
WP_003435468.1	-0.385526	44.4822	18102.2	4.35895
WP_003435631.1	0.0133333	29.6429	12380.2	4.61535
WP_003436448.1	0.0459016	28.4216	34000.4	4.39527
WP_003436543.1	-0.778652	45.0202	10539	9.26954
WP_003437561.1	-0.750877	40.0755	13770.4	4.88516
WP_003438046.1	-0.685669	30.0761	36279.6	7.58013
WP_003438585.1	-0.464557	28.6582	8841.09	8.61763
WP_003438914.1	0.996774	15.5081	6554.08	9.12926
WP_003439005.1	-0.219763	39.502	29323.8	6.45886
WP_003439365.1	0.371667	35.7267	6981.2	4.88727
WP_003439467.1	0.988584	33.2837	25467.8	9.69741
WP_003439922.1	0.917284	26.4908	18668.4	9.39506
WP_003439943.1	-0.479577	64.7761	17121.4	5.27457
WP_003440129.1	0.791111	35.4726	15270.1	8.86655
WP_003440146.1	0.842574	30.3942	11103.1	9.09934
WP_003440174.1	0.879293	18.9285	42802.1	8.65212
WP_003440252.1	0.907027	30.6715	21048.9	5.32163
WP_004453592.1	-0.474641	35.5072	24549.8	5.51909
WP_004454365.1	-0.3897	34.3365	26910.7	5.16277
WP_004454474.1	-0.463309	33.6094	31390.3	4.94706
WP_004454660.1	-0.236898	24.0342	21165.1	8.63807
WP_004454709.1	0.00488372	20.9416	46418.4	5.44906
WP_004454870.1	-0.645402	62.9	20230.6	4.75046
WP_004454951.1	0.0106061	24.2365	7187.39	5.99818
WP_004455025.1	-0.566981	38.5104	12212.9	4.05003
WP_009887782.1	-0.153285	31.8599	15693.7	4.4371
WP_009887801.1	0.270069	26.4702	80850.6	8.69106
WP_009887824.1	-0.088535	43.5434	19061.2	9.51761
WP_009887945.1	-0.41883	31.2206	44333.2	5.17055
WP_009888010.1	-0.623881	57.3776	7528.57	8.93101
WP_009888011.1	1.17113	26.0949	10614.8	9.09895
WP_009888042.1	-0.028169	58.6352	8008.18	4.58318
WP_009888101.1	-0.272857	46.3693	16617.2	7.72939
WP_009888169.1	0.819565	25.4022	4884.84	9.43077
WP_009888171.1	1.13374	31.9019	18760.6	9.54662
WP_009888172.1	-0.362983	29.5578	42525.2	4.44301
WP_009888173.1	-1.05177	65.5181	31452.9	4.45546
WP_009888176.1	0.096	7.542	6010.18	8.89008
WP_009888181.1	-0.531186	38.8115	68532.7	5.74076
WP_009888189.1	-0.166667	10.2188	5702.62	9.03184
WP_009888191.1	0.442857	23.9984	6326.04	5.82335
WP_009888193.1	-0.144248	30.2637	13371.1	4.70163
WP_009888199.1	-0.0848921	43.8655	15778	4.88028
WP_009888206.1	-0.98115	51.4208	36846.2	8.56355
WP_009888240.1	-0.58107	29.4753	28364.9	5.07989
WP_009888245.1	-0.480628	20.6163	22093.8	9.45443
WP_009888246.1	0.940323	36.0226	7296.84	9.69832
WP_009888251.1	-0.238095	28.883	15936	9.51336
WP_009888252.1	0.19932	33.7054	15730.1	9.66305
WP_009888253.1	-0.0704762	44.1706	12290.1	4.83793
WP_009888256.1	0.843333	20.5618	7173.79	9.74422
WP_009888257.1	-0.387192	17.967	23420.5	6.75153
WP_009888272.1	-0.10098	30.4529	11497.2	5.34425
WP_009888280.1	0.531513	28.8063	27577.9	9.47107
WP_009888296.1	-1.00937	40.2094	3828.33	5.25507
WP_009888309.1	-0.704706	32.4035	10166.5	9.18618
WP_009888310.1	-0.486471	34.4565	19909.7	6.75954
WP_009888326.1	1.01	19.884	5539.75	10.045
WP_009888342.1	-0.438235	39.3618	15118.1	5.02004
WP_009888376.1	0.231868	20.1978	10071.5	4.94712
WP_009888381.1	-0.470156	31.7522	79103.1	5.29514
WP_009888448.1	-0.787634	43.6242	21016.3	4.95263
WP_009888450.1	-0.590123	22.4222	9522.98	8.43474
WP_009888454.1	-0.187	3.598	12230.6	9.95045
WP_009888471.1	-0.583012	32.7127	29228.5	6.9233
WP_009888476.1	0.851835	25.3922	23372.6	8.7302
WP_009888480.1	-0.245455	36.7339	51570.4	8.54981
WP_009888494.1	-0.470718	37.999	20928.9	5.42604
WP_009888502.1	-0.252747	33.7799	31347.6	5.0193
WP_009888555.1	0.204032	27.8653	14362.1	9.94065
WP_009888574.1	1.03377	9.92857	16847.3	9.72404
WP_009888652.1	-0.396127	32.7662	32984.1	5.11894
WP_009888682.1	0.144295	29.5457	17733.8	9.26909
WP_009888788.1	-0.376454	24.8807	42120.5	8.18357
WP_009888812.1	-0.766667	71.5087	8398.65	7.84556
WP_009888819.1	-0.484685	39.9279	12941.8	5.20107
WP_009888824.1	-0.662222	79.2224	5228.09	9.95883
WP_009888827.1	-0.659877	46.0799	38348.4	5.9156
WP_009888832.1	-0.614634	29.2061	9620.79	4.52907
WP_009888834.1	-0.319595	28.5159	33345.3	5.6019
WP_009888835.1	-0.737662	61.8	8926.29	7.77247
WP_009888836.1	-0.233083	55.0737	15406.6	4.80366
WP_009888838.1	-0.779851	48.1549	31671.2	9.64558
WP_009888839.1	-0.483448	33.0028	16913.8	4.45148
WP_009888840.1	-0.839655	32.3983	6862.79	9.26013
WP_009888843.1	-0.798909	38.4095	32153.6	9.4389
WP_009888845.1	-0.525	39.4066	33286.6	7.57245
WP_009888864.1	-0.301111	21.895	20988	9.13538
WP_009888870.1	1.07647	37.0515	7884.4	4.05003
WP_009888872.1	-1.48712	29.5682	15006.1	9.75608
WP_009888880.1	-0.295951	23.6538	28070	5.23376
WP_009888884.1	-0.413934	26.1718	27636.3	7.63793
WP_009888898.1	-0.55092	35.0071	38623.5	5.82227
WP_009888904.1	0.77483	25.2687	17039.5	9.1729
WP_009888954.1	-0.632292	45.1236	33306.3	5.00595
WP_009888998.1	0.170588	25.3333	5861.89	9.10057
WP_009889006.1	-0.447887	38.6507	7937.8	8.97885
WP_009889007.1	0.741905	23.1419	12140.6	9.77716
WP_009889013.1	-0.415625	31.0828	7622.78	6.20144
WP_009889017.1	-0.456723	42.1	27946.3	4.59153
WP_009889019.1	-0.190647	38.6072	16096.7	9.92344
WP_009889021.1	-0.258046	37.7374	20106.9	5.95942
WP_009889025.1	-0.517219	61.4265	17059.2	4.05003
WP_009889042.1	-0.608537	37.6	9737.91	4.35571
WP_009889133.1	-0.779452	49.9439	17578.1	7.59525
WP_009889135.1	-0.170068	49.8102	17161.6	4.77939
WP_009889141.1	-0.107222	30.2475	89114.5	9.67131
WP_009889143.1	-0.259286	51.7229	16201.4	7.68477
WP_009889155.1	-0.393162	46.7573	13328.1	5.33004
WP_009889160.1	-0.084058	37.1652	7831.07	5.27718
WP_009889246.1	-0.847212	6.60822	31207.9	6.92347
WP_009889253.1	-0.365665	27.9644	27750.7	5.39592
WP_009889295.1	0.80814	14.0593	9784.7	8.75953
WP_009889316.1	-0.971357	20.9025	22632.1	5.43531
WP_009889347.1	0.812245	13.2408	5289.34	8.76823
WP_009889354.1	0.292553	32.0001	11068.2	9.60613
WP_009889429.1	-0.359794	59.2144	11210.5	4.40152
WP_009889431.1	-0.305	18.9133	6801.69	5.25041
WP_009889434.1	-0.46383	38.0883	20963.8	5.08887
WP_009889435.1	-0.252083	33.1625	10894.3	6.09555
WP_009889475.1	-0.379188	38.1612	46253.9	5.91111
WP_009889494.1	-0.547101	49.6989	48492.1	4.73994
WP_009889506.1	1.00438	32.3501	32231.8	9.62869
WP_009889507.1	-0.57619	42.7018	46153.6	5.31396
WP_009889510.1	0.788889	37.2015	31582.3	8.76391
WP_009889512.1	-0.37654	26.8623	48213	9.1025
WP_009889559.1	0.48	18.0885	11340.4	9.55339
WP_009889562.1	0.17931	34.4414	6731.52	4.15905
WP_009889672.1	0.47619	24.7286	9508	5.03778
WP_009889707.1	1.17333	29.664	25312.5	9.22989
WP_009889728.1	-0.211034	27.2021	50543.2	5.50789
WP_009889844.1	-0.486321	43.5726	24944.6	8.84269
WP_009889847.1	-0.392913	26.2913	14283.4	9.16052
WP_009889863.1	-0.344828	52.3052	6726.81	7.96425
WP_009889892.1	-0.23208	43.8786	52204.8	4.74835
WP_009889941.1	-0.423024	31.8536	34050.3	5.39819
WP_009889963.1	0.0517241	33.3638	6679.54	4.44443
WP_009889964.1	0.505051	33.0133	11424.5	6.81377
WP_009889966.1	-0.542349	31.4744	32838.5	9.24536
WP_009889993.1	-0.684783	46.4654	5517.28	4.69623
WP_009890006.1	-0.369149	26.6405	11333.9	7.77632
WP_009890009.1	-1.31872	41.5361	24598.8	8.38368
WP_009890174.1	-0.110127	14.127	26710.1	9.22209
WP_009890184.1	-0.65977	55.5553	10128.4	5.69069
WP_009890241.1	-1.43699	15.7795	8811.24	8.77655
WP_009890260.1	1.95208	-4.75208	5415.86	9.8221
WP_009890322.1	-0.435338	37.1957	45557.9	7.56615
WP_009890324.1	-0.635484	54.4387	7417.5	7.90971
WP_009890361.1	-0.332063	32.107	36427.8	9.50717
WP_009890364.1	-0.643081	31.0234	89053.7	5.82289
WP_009890367.1	1.16154	33.7539	13572.5	9.41195
WP_009890421.1	-0.488015	42.4753	30808.5	5.2042
WP_009890447.1	-0.407627	34.3305	13304.7	4.69822
WP_009890456.1	-0.678674	49.6524	41038.5	5.15003
WP_009890466.1	-0.424221	34.3177	49289.1	5.23455
WP_009890506.1	-0.1	32.4293	6853.8	4.5551
WP_009890560.1	-0.222981	48.423	18458.9	5.91764
WP_009890593.1	-0.970721	23.1266	26119.3	9.53025
WP_009890662.1	-0.462729	36.3477	57873.1	8.60074
WP_009890680.1	-0.0216867	46.688	9876.71	9.58924
WP_009890749.1	-0.218598	45.6291	42896.2	8.90394
WP_009890831.1	-1.66111	5.91444	10076.3	6.18837
WP_009890840.1	-0.326066	30.5033	24476	8.66102
WP_009890875.1	-0.772174	37.8009	13737.1	9.56635
WP_009890919.1	-0.407843	25.8614	17725.2	9.51832
WP_009890933.1	0.473874	17.8401	23651.4	6.57737
WP_009890970.1	1.11379	25.279	48071.9	5.31634
WP_009890989.1	1.13596	24.1652	10251.6	10.023
WP_009891012.1	-0.451131	45.6086	25633.8	5.1132
WP_009891035.1	0.677143	38.2803	44856.6	9.50775
WP_009891078.1	-0.57177	32.2124	23610.7	8.35338
WP_009891149.1	-0.259341	40.4253	29721.3	5.27758
WP_009891232.1	-0.200971	42.8612	11337	5.62458
WP_009891235.1	-0.385909	43.1705	24752.9	5.19522
WP_009891257.1	-0.538996	40.9394	30146.9	4.84396
WP_009891285.1	-0.486124	35.2733	24463.1	5.4951
WP_009891362.1	0.0356589	27.3147	14895.4	10.3199
WP_009891458.1	0.808955	23.3189	43135.1	8.49166
WP_009891507.1	0.810145	31.1935	15496.4	9.20642
WP_009891515.1	-0.427458	39.5804	64699.9	5.08319
WP_009891535.1	-0.321111	51.63	11187.8	4.56181
WP_009891538.1	-0.536842	37.1482	28917.9	9.4133
WP_009891551.1	-0.405263	46.6671	8882.18	5.84904
WP_009891562.1	1.05841	28.8425	23832.8	8.97924
WP_009891604.1	-0.659627	51.3472	18383.9	8.34139
WP_009891651.1	0.371053	34.4672	9404.18	8.95042
WP_009891759.1	-0.276966	17.2272	59239.2	8.84211
WP_009891762.1	-0.270248	27.4306	13695.5	4.89744
WP_009891765.1	-0.642784	43.2778	22799.9	6.7708
WP_009891766.1	-0.353741	4.80068	17467.5	9.57815
WP_009891795.1	-0.817544	50.3228	6716.76	8.53499
WP_009891802.1	0.827099	34.0815	30815.8	9.28817
WP_009891811.1	-0.828261	46.5565	11104.5	6.58658
WP_009891824.1	-0.284234	42.7415	25406.2	8.45846
WP_009891840.1	-0.264835	28.8649	20467.8	6.11277
WP_009892025.1	-0.57398	26.8704	23003.4	9.23118
WP_009892076.1	-0.573828	31.3473	59251.6	5.18311
WP_009892085.1	-1.03262	62.0336	50556	4.45415
WP_009892091.1	-0.842105	22.8105	4756.42	5.12588
WP_009892116.1	0.396875	8.27812	7451.71	7.67971
WP_009892147.1	-0.175	48.0892	20448.8	9.80037
WP_009892149.1	0.859211	15.9304	8864.83	9.87245
WP_009892179.1	-0.749013	54.5342	35811.5	6.20758
WP_009892183.1	-0.440664	40	27440.2	8.27969
WP_009892222.1	-0.320968	44.2274	7186.16	5.44628
WP_009892242.1	1.02414	27.7642	25794	9.09721
WP_009892246.1	-0.282609	40.813	5661.69	9.77445
WP_009892249.1	-0.55	30.5229	11396	6.28721
WP_009892275.1	0.741892	26.8149	8454.03	9.0996
WP_009892279.1	-0.365368	28.1332	52118.9	5.44145
WP_009892761.1	-0.147231	38.5766	35782.1	6.09976
WP_009892768.1	-0.677647	17.1112	19537	4.94178
WP_009892805.1	-0.359736	43.1274	35240.1	6.66053
WP_009892833.1	-0.102586	13.0698	13056.2	9.32601
WP_009892857.1	0.00608108	46.6608	17565.6	9.48499
WP_009892872.1	-0.366719	36.1299	75127.9	5.27923
WP_009892884.1	-1.01528	42.7478	34892.3	4.48036
WP_009892899.1	-0.506987	49.5354	25975.3	5.64749
WP_009892904.1	-0.5945	25.879	47235.6	7.02492
WP_009892945.1	-0.37	49.7067	14479.5	8.65625
WP_009893053.1	-0.631749	34.27	54047.5	5.31936
WP_009893071.1	-1.23581	50.6068	17757.7	5.09632
WP_009893093.1	-0.579365	23.7175	21602.7	6.37866
WP_009893144.1	-0.378346	22.8177	56990.1	5.54586
WP_009893256.1	-0.440291	40.301	24126.7	5.84205
WP_009893285.1	-0.335616	37.4897	17056.4	6.7322
WP_009893290.1	-0.344589	26.8977	52760.3	4.83196
WP_009893383.1	-0.228788	51.944	15663.8	10.7194
WP_009893421.1	-0.66962	30.5766	17583.7	9.16678
WP_009893543.1	-0.397652	23.026	57427.8	8.01995
WP_009893593.1	0.0346734	29.3618	22360.6	8.84334
WP_009893656.1	1.516	32.9	5351.68	9.15072
WP_009893688.1	-0.748297	36.2064	73690.7	4.59455
WP_009893716.1	-0.468929	34.9733	78212.5	5.33129
WP_009893731.1	-0.298954	29.4266	53820.3	6.75409
WP_009893741.1	-0.121374	41.2458	14907	7.78664
WP_009893743.1	-0.450649	25.9195	17688.3	6.90704
WP_009893748.1	0.95303	29.3727	7497.98	9.99384
WP_009893810.1	-0.0623377	23.9688	8760.11	6.57146
WP_009893816.1	-0.314972	25.4596	40333.8	9.0439
WP_009893841.1	-0.469845	37.0763	45866.1	5.643
WP_009893894.1	-0.265278	25.7926	24406	9.15814
WP_009893933.1	-0.264138	42.1748	34642.2	9.15105
WP_009893962.1	-1.26121	50.2276	27654.6	5.36926
WP_009894025.1	-0.111594	33.1732	15869.4	6.35945
WP_009900028.1	0.156522	22.7478	8134.89	10.4475
WP_009901043.1	0.504348	36.7413	4912.56	7.7461
WP_011862019.1	-0.542254	44.0691	33571.8	5.09143
WP_012816221.1	-0.263306	20.6609	27922.3	4.64047
WP_012816238.1	-0.680441	74.8207	42459.3	4.51185
WP_012816246.1	-0.692228	49.5218	23697.3	4.78621
WP_012816325.1	0.615484	33.0504	17644	9.39345
WP_012816340.1	-0.403297	40.8676	21363.9	4.88778
WP_012816401.1	0.01875	25.4112	17739.2	4.98611
WP_012816417.1	0.160473	35.2887	68372.2	8.49218
WP_012816430.1	-0.545749	34.1113	28313.7	6.14432
WP_012816431.1	-0.276667	27.9417	20526.2	5.52847
WP_021387124.1	0.365854	33.2244	9238.1	10.1061
WP_021396544.1	-0.913333	13.1111	5129.01	12
WP_022619208.1	-0.29	41.96	9627.24	6.58954
WP_077699421.1	-0.665	50.2483	7159.24	8.75876
WP_107576441.1	-0.521053	66.2737	2450.89	9.60161
WP_153300384.1	-0.0438596	16.8404	6824.9	7.91951
WP_160743638.1	0.212222	55.19	9999	10.0087
WP_002323342.1	1.11507	15.4822	8006.55	9.30261
WP_003421202.1	-0.678431	58.4294	6162.08	4.73266
WP_003423033.1	0.72037	30.2102	11689	9.7232
WP_003423044.1	-1.23367	49.8755	11912.6	9.45798
WP_003423063.1	-0.198413	13.154	7151.42	8.76359
WP_003426199.1	-0.606	30.364	5547.12	4.3619
WP_004454711.1	-0.0521008	28.8538	13629	9.61412
WP_006354942.1	-0.690789	36.0421	8809.16	9.74125
WP_006354966.1	1.14932	12.2603	7965.5	9.30261
WP_009888259.1	-0.703488	53.921	10095.3	5.3509
WP_009888263.1	-1.03291	29.7063	9443.88	7.78625
WP_009889823.1	-0.588889	29.2248	17474.7	4.80928
WP_009893980.1	0.766551	16.769	31591.3	5.51579
WP_010826392.1	-0.934247	29.847	25296.2	5.10024

## Sheet: (E) CD_BR81 strain
Sequence ID	GRAVY	Instability Index	Molecular Weight	Isoelectronic point
WP_003416012.1	-0.491071	25.7661	6566.44	5.69984
WP_003416836.1	-0.182895	26.8704	17131.6	5.27428
WP_003416852.1	0.997778	35.7667	5236.38	9.30061
WP_003416990.1	-0.103448	34.0569	6867.74	4.3673
WP_003417144.1	-0.267769	31.062	13709.5	4.89744
WP_003417301.1	-0.674699	28.7458	9935.43	8.62376
WP_003417884.1	1.16474	32.2154	16786.3	9.66757
WP_003418249.1	1.14844	11.9594	7166.74	9.90339
WP_003418305.1	-0.277941	17.8044	8013.11	4.64707
WP_003418667.1	1.23968	38.4587	7123.45	4.05003
WP_003418911.1	1.32034	34.5847	6689.94	4.05003
WP_003419035.1	-0.771859	40.5407	23814.3	9.53199
WP_003419270.1	-0.815663	67.9157	10044.3	5.21995
WP_003419284.1	-0.4	34.0922	7594.72	5.31066
WP_003419369.1	-0.613415	38.322	9752.92	4.36446
WP_003419462.1	-0.38913	43.8022	5295.95	4.71288
WP_003419648.1	-0.238182	62.0638	6397.48	6.55174
WP_003419674.1	0.0662252	22.0961	16927.1	10.0938
WP_003420092.1	-0.0982759	29.6241	6937.02	5.26689
WP_003420469.1	0.319767	22.6337	9589.16	9.47668
WP_003420681.1	-0.34697	26.1	7602.99	8.86004
WP_003420704.1	-0.192889	32.8244	25498.2	6.13204
WP_003421054.1	-0.56092	20.4149	10438.9	8.85907
WP_003421310.1	-0.712698	31.47	7505.14	4.29125
WP_003421411.1	-0.379762	41.7583	9605.01	6.57527
WP_003421616.1	-1.79041	49.8864	9092.21	9.34658
WP_003422082.1	0.831111	44.8489	5498.84	9.22402
WP_003422102.1	-0.690426	44.0639	10945.4	5.04875
WP_003423835.1	1.01231	60.8169	7337.75	7.78915
WP_003424072.1	1.1	30.1424	10628.8	9.29977
WP_003424083.1	-0.363208	36.4698	11477.7	4.34087
WP_003424195.1	-0.388889	19.5333	6137.11	9.0047
WP_003424290.1	-0.416585	22.1483	24178.5	8.11336
WP_003424324.1	-0.471728	14.4079	21565.2	6.33206
WP_003424459.1	-0.25873	17.4079	7036.05	4.9507
WP_003424461.1	-0.29375	42.6612	9613.21	6.58954
WP_003424559.1	-0.313208	34.3792	6210.32	9.45553
WP_003425141.1	-0.392265	29.8815	42497.1	4.44301
WP_003425938.1	-0.708302	34.5279	31496.8	9.29191
WP_003426006.1	-0.690566	40.166	6328.07	4.8007
WP_003426367.1	0.846774	36.3016	7294.85	9.63256
WP_003426410.1	0.299248	38.8211	15123	9.40034
WP_003426585.1	-0.566986	32.5785	23662.7	6.65683
WP_003426603.1	-0.720588	11.3147	12130.8	9.40595
WP_003426728.1	0.956889	46.9849	23804.3	8.51371
WP_003426769.1	-0.195146	42.5816	11309	5.62458
WP_003426890.1	0.852752	21.2734	23354.6	8.95758
WP_003427009.1	-0.817391	38.8739	13725.1	9.56635
WP_003427085.1	-0.409804	27.3052	17703.2	9.43142
WP_003427541.1	-0.434	35.892	5811.82	9.20713
WP_003427789.1	-0.248466	49.2418	19115.3	4.26573
WP_003427864.1	0.342857	19.2589	6499.6	9.46514
WP_003428088.1	0.003125	24.2075	17769.2	4.98611
WP_003428168.1	-0.257143	53.0986	16215.4	7.68477
WP_003428183.1	-0.782192	51.5953	17577.2	8.5395
WP_003428186.1	0.0279762	41.1036	19482.3	5.34147
WP_003428343.1	-0.511921	60.151	17049.2	4.05003
WP_003428389.1	0.0624665	23.5938	41147.4	5.62612
WP_003428522.1	-0.409589	39.9096	8499.62	4.87959
WP_003428556.1	1.00758	43.5091	7486.75	4.05003
WP_003428561.1	-0.292199	36.1249	16761.1	5.04539
WP_003428626.1	0.231373	42.8712	6328.33	9.16761
WP_003428668.1	-0.389764	30.7102	14289.4	9.0096
WP_003428670.1	0.599138	22.3086	12890.1	4.61006
WP_003428796.1	0.0362069	41.6	6889.86	4.68799
WP_003429265.1	-0.269608	40.8843	12257.1	4.89744
WP_003429374.1	-0.0137931	29.7362	6896.78	4.13972
WP_003429517.1	1.27931	31.8241	6535.78	8.93965
WP_003429630.1	-0.238947	23.4095	11126.5	4.83588
WP_003429769.1	-0.605797	17.271	8146.21	5.67631
WP_003430160.1	-0.390066	33.8868	17575.7	5.0662
WP_003430208.1	-0.6	49.6365	7781.87	4.81133
WP_003430242.1	-0.153247	48.669	8913.93	4.63882
WP_003430260.1	0.700257	25.9743	41418.8	6.1217
WP_003430572.1	1.3019	15.6182	12040.6	9.80108
WP_003430736.1	-0.010989	28.3813	10341.9	6.0706
WP_003431383.1	-0.0242424	28.7121	15182.7	10.4368
WP_003432058.1	-0.286142	33.7109	30894.6	5.21182
WP_003432237.1	-1.30431	45.169	13914.1	5.81289
WP_003432954.1	-0.721311	19.3295	7141.21	9.52238
WP_003433003.1	-0.31016	37.6936	22017.8	6.14415
WP_003433131.1	-0.408738	52.6563	12029.6	5.20125
WP_003433376.1	-0.0280702	37.0405	6602.62	8.97827
WP_003433383.1	-0.140351	23.8728	12774.8	9.42575
WP_003433385.1	-0.32126	25.5276	14669.8	9.32318
WP_003433614.1	0.0191304	77.7035	13491.7	4.79598
WP_003433737.1	1.0514	29.2393	23862.8	9.04564
WP_003433747.1	-0.376316	49.6526	8880.25	6.2647
WP_003433761.1	-0.670192	44.2596	12152	9.27889
WP_003433763.1	-0.582186	37.0846	28939.9	9.4612
WP_003433794.1	-0.171739	17.6348	5145.97	9.13893
WP_003433797.1	-0.577647	47.5059	9671.88	5.78566
WP_003433799.1	-0.581356	25.0949	7011.1	5.81147
WP_003433827.1	-0.468914	43.1966	30809.6	5.2042
WP_003433843.1	-0.147727	30.7588	34657.5	6.54083
WP_003433851.1	-0.647556	30.908	27372.6	9.41569
WP_003433895.1	1.15897	33.7539	13558.4	9.41195
WP_003433905.1	-0.341718	35.4577	18989.7	8.69184
WP_003433961.1	-0.436341	35.5581	45572.9	7.5645
WP_003433970.1	-1.05282	27.7444	16510.7	10.0808
WP_003433997.1	-0.270149	34.4701	7824.95	5.72769
WP_003434004.1	-0.641969	44.456	23551.2	4.82895
WP_003434018.1	-0.471622	10.0608	8799.05	6.07981
WP_003434055.1	-1.43962	74.1774	6215.06	9.75537
WP_003434118.1	-0.965829	24.408	22589.1	6.63751
WP_003434204.1	-0.522203	38.8604	68487.6	5.74076
WP_003434280.1	-0.659627	50.5807	18398	8.34139
WP_003434302.1	0.867961	28.1485	11846.2	9.61064
WP_003434333.1	1.12379	27.1591	25096.3	9.301
WP_003434390.1	-0.425445	29.6125	44337.2	5.16527
WP_003434449.1	0.266667	44.6596	13209.2	5.82397
WP_003434542.1	-0.479245	12.6453	6325.21	8.02523
WP_003434599.1	1.46981	15.183	5708.97	9.39873
WP_003434621.1	-0.528571	60.9313	26386.9	8.63369
WP_003434642.1	-0.867143	22.765	16557.6	7.65163
WP_003434654.1	-0.53913	39.4239	5306.14	9.69838
WP_003434661.1	-0.0980392	30.4529	11511.2	5.34425
WP_003434733.1	-0.632941	30.1376	10196.5	9.18618
WP_003434734.1	-0.47	35.42	19962.8	6.75954
WP_003434819.1	-0.123009	31.2168	13327.1	4.85629
WP_003434832.1	-0.0791367	42.0899	15768	4.88028
WP_003434928.1	0.828947	20.9488	8894.85	9.87245
WP_003434931.1	-0.19375	44.9483	20471.8	9.77471
WP_003435050.1	0.0492958	61.3479	8034.26	4.58318
WP_003435120.1	-0.675316	30.8563	17623.7	9.16684
WP_003435133.1	-0.1	13.7688	26738.1	9.22209
WP_003435136.1	-0.223852	25.1307	62941.7	5.25729
WP_003435150.1	1.00526	33.7158	6627.25	10.2464
WP_003435191.1	-0.264141	34.3111	23829.1	6.17296
WP_003435199.1	-0.481176	30.4224	9906.2	8.92521
WP_003435203.1	-0.233333	37.6476	11742.3	8.84882
WP_003435216.1	0.182353	65.9251	7948.32	6.70214
WP_003435235.1	0.0828571	34.2057	8032.33	5.15248
WP_003435240.1	0.0448276	40.0052	6709.56	4.44443
WP_003435246.1	-0.237879	48.9448	15679.8	10.6402
WP_003435278.1	-0.425086	32.1454	34078.4	5.39819
WP_003435330.1	-0.263306	20.3589	27921.3	4.69049
WP_003435332.1	0.60473	32.5	16874.7	8.63214
WP_003435340.1	1.0121	35.079	31861.9	9.21016
WP_003435444.1	-0.434483	48.9845	6714.76	7.96425
WP_003435468.1	-0.385526	44.4822	18102.2	4.35895
WP_003435514.1	-0.463441	46.957	10489.9	5.26002
WP_003435628.1	-0.337415	6.55918	17417.4	9.57808
WP_003435629.1	-0.666495	44.2706	22773.9	6.7708
WP_003435631.1	0.0133333	29.6429	12380.2	4.61535
WP_003435632.1	-0.275468	17.6418	59229.2	8.84211
WP_003435735.1	-0.372294	26.6935	52101.9	5.44145
WP_003435740.1	0.678378	24.2122	8525.12	9.45456
WP_003435744.1	-0.533803	44.0691	33599.8	5.09143
WP_003435814.1	-0.748026	54.0704	35825.5	6.20758
WP_003435904.1	-0.677551	52.0224	17271.1	4.53168
WP_003435948.1	-0.541564	29.744	28202.7	5.01032
WP_003435950.1	-0.595588	33.7485	8029.13	8.80382
WP_003436129.1	-0.044898	41.3673	5801.59	4.05003
WP_003436150.1	-0.375546	37.6164	52901.7	6.18865
WP_003436238.1	-0.391554	30.7247	33198.3	7.63344
WP_003436241.1	-1.20482	48.5825	27070.1	5.48311
WP_003436248.1	-0.537736	43.308	24987.6	8.98401
WP_003436448.1	0.0459016	28.4216	34000.4	4.39527
WP_003436470.1	0.78037	38.4078	31614.4	8.88279
WP_003436472.1	-0.569173	42.219	46139.6	5.39518
WP_003436473.1	1.02555	33.1581	32136.7	9.62869
WP_003436496.1	-0.560145	49.0527	48439	4.79343
WP_003436538.1	-0.36269	39.7515	46284.9	5.57388
WP_003436543.1	-0.778652	45.0202	10539	9.26954
WP_003436896.1	-0.130293	38.3	35794.1	6.09976
WP_003436941.1	-0.697647	17.4524	19577	4.95201
WP_003436953.1	0.266129	27.1806	14346.2	10.0107
WP_003436987.1	0.788991	20.2909	23920.4	9.30087
WP_003437274.1	-0.763043	51.3196	11121.6	5.84705
WP_003437295.1	-0.267742	31.3097	13327.9	9.95374
WP_003437307.1	0.809542	34.0815	30789.8	9.28817
WP_003437324.1	-0.901754	44.0491	6803.86	9.00896
WP_003437484.1	1.06558	9.92857	16845.3	9.72404
WP_003437561.1	-0.750877	40.0755	13770.4	4.88516
WP_003437819.1	0.905769	22.1357	38746	9.33575
WP_003437874.1	-0.595312	31.2196	59208.4	5.18709
WP_003437897.1	-1.02881	62.2314	50282.8	4.46279
WP_003437940.1	-0.355259	36.9887	74974.7	5.2383
WP_003437961.1	-0.323333	20.3533	21043.1	9.23879
WP_003438006.1	-0.407377	25.5197	27617.3	6.91812
WP_003438037.1	0.804762	29.6932	17049.6	9.09683
WP_003438046.1	-0.685669	30.0761	36279.6	7.58013
WP_003438173.1	0.109804	39.9176	5849.84	9.10057
WP_003438176.1	-0.447887	41.3099	7937.8	8.97885
WP_003438197.1	-0.49917	44.3643	28191.4	4.50059
WP_003438204.1	-0.284483	37.0063	20064.8	5.95942
WP_003438413.1	-0.186395	49.7422	17180.7	4.95047
WP_003438437.1	-0.0980416	27.5999	89050.4	9.64397
WP_003438453.1	-0.336661	25.9484	197750	6.02336
WP_003438464.1	-0.391453	43.4419	13341.1	5.33004
WP_003438465.1	-0.261628	40.3453	9765.33	4.90199
WP_003438554.1	-0.4375	37.3771	5759.53	5.67773
WP_003438567.1	0.776543	32.9383	9720.68	9.30035
WP_003438585.1	-0.464557	28.6582	8841.09	8.61763
WP_003438608.1	0.331707	35.0573	9251.1	10.1061
WP_003438611.1	-0.631749	33.854	54033.4	5.3147
WP_003438621.1	-0.813755	10.167	31250.1	7.58752
WP_003438637.1	-0.301288	27.9644	27797.9	5.67642
WP_003438773.1	-0.294444	27.3356	24387	9.15814
WP_003438887.1	-0.176724	52.3932	14296.9	9.86793
WP_003438914.1	0.996774	15.5081	6554.08	9.12926
WP_003438934.1	0.231868	23.033	9992.39	4.75028
WP_003439005.1	-0.219763	39.502	29323.8	6.45886
WP_003439054.1	0.159524	-0.885714	4850.83	9.34348
WP_003439061.1	-0.286792	50.4981	6041.92	5.07273
WP_003439078.1	0.688265	21.7921	41688.2	8.15688
WP_003439126.1	-0.445588	39.986	15152.1	5.02004
WP_003439150.1	-0.259545	36.9489	51586.4	8.54981
WP_003439162.1	-0.588417	33.7757	29261.6	8.39109
WP_003439271.1	-0.467403	40.4266	20927.9	5.84938
WP_003439357.1	0.804082	16.7061	5319.37	8.76823
WP_003439365.1	0.371667	35.7267	6981.2	4.88727
WP_003439467.1	0.988584	33.2837	25467.8	9.69741
WP_003439506.1	-0.382716	53.7581	9513.45	4.13478
WP_003439687.1	-0.436364	27.0221	17702.3	6.90704
WP_003439775.1	-0.503861	36.966	30078.8	4.84396
WP_003439812.1	-0.488038	34.7101	24463.1	5.70899
WP_003439870.1	-0.358369	32.9722	52477	6.05116
WP_003439922.1	0.917284	26.4908	18668.4	9.39506
WP_003439943.1	-0.479577	64.7761	17121.4	5.27457
WP_003439946.1	-0.526471	41.0059	12166.9	5.87496
WP_003440006.1	-0.0305164	25.5451	23668.8	5.74139
WP_003440012.1	-0.281448	27.0217	50437.4	8.79931
WP_003440020.1	0.812935	24.306	43121.1	8.48663
WP_003440073.1	1.00893	14.6875	6188.5	9.44528
WP_003440086.1	0.735507	32.8804	15558.4	9.20623
WP_003440087.1	0.745985	27.1978	15768.8	8.40128
WP_003440129.1	0.791111	35.4726	15270.1	8.86655
WP_003440146.1	0.842574	30.3942	11103.1	9.09934
WP_003440174.1	0.879293	18.9285	42802.1	8.65212
WP_003440234.1	-0.392172	23.026	57414.8	8.01995
WP_003440251.1	-0.672174	49.7707	40766.3	5.24223
WP_003440252.1	0.907027	30.6715	21048.9	5.32163
WP_003440269.1	-0.421823	34.8868	49207	5.23899
WP_004453592.1	-0.474641	35.5072	24549.8	5.51909
WP_004453956.1	-0.124841	39.5918	19050.2	9.56674
WP_004453973.1	0.275586	25.4018	80837.6	8.69106
WP_004453983.1	-0.134307	31.2401	15677.7	4.4371
WP_004454071.1	-0.468681	42.7204	21363.8	4.77757
WP_004454078.1	-0.305858	29.2031	53875.5	8.43255
WP_004454109.1	0.666234	37.3447	44823.5	9.50775
WP_004454127.1	-0.466063	45.6086	25617.7	5.1132
WP_004454198.1	0.111409	28.9759	17668.7	9.26902
WP_004454225.1	-0.387324	33.6419	32957.1	5.11894
WP_004454326.1	-0.533333	21.3741	9549.06	8.43474
WP_004454365.1	-0.3897	34.3365	26910.7	5.16277
WP_004454395.1	-0.0487179	50.9397	8936.14	6.23884
WP_004454396.1	-1.23043	53.1944	18787.9	5.81647
WP_004454417.1	-0.436893	36.4005	24071.7	6.73465
WP_004454424.1	-0.221875	43.2627	7872.95	4.64451
WP_004454426.1	-0.25914	24.2849	10612.3	9.30016
WP_004454474.1	-0.463309	33.6094	31390.3	4.94706
WP_004454501.1	0.434737	16.6517	11392.4	9.55339
WP_004454570.1	0.977372	34.4241	15884.2	8.92953
WP_004454572.1	-0.474242	64.7485	7852.82	4.66912
WP_004454574.1	0.745714	20.7552	12082.6	9.74377
WP_004454576.1	-0.187013	45.0299	18322.3	9.31776
WP_004454578.1	-0.979245	33.6472	6580.65	8.70808
WP_004454589.1	-0.062	-10.72	5817.84	9.99874
WP_004454592.1	0.597619	29.2393	9418.07	7.61861
WP_004454601.1	0.207143	49.3073	6763.71	6.51985
WP_004454649.1	0.0371859	26.893	22405.7	8.84334
WP_004454658.1	-0.312245	3.39184	5781.43	4.3565
WP_004454659.1	-0.211801	48.0627	18441	6.81877
WP_004454660.1	-0.236898	24.0342	21165.1	8.63807
WP_004454661.1	0.390541	33.0041	8678.05	4.38879
WP_004454671.1	-0.573239	16.4585	16692.8	5.3999
WP_004454683.1	-0.03	24.5617	7040.07	4.50394
WP_004454693.1	-0.968919	22.7441	26090.3	9.48589
WP_004454709.1	0.00488372	20.9416	46418.4	5.44906
WP_004454745.1	-0.449491	37.6341	57892.3	8.75946
WP_004454761.1	0.013253	51.6386	9922.8	9.48183
WP_004454815.1	-0.161538	19.7635	5996.12	10.5733
WP_004454829.1	-0.289427	42.5286	26707.3	4.70191
WP_004454858.1	-0.226146	42.1184	42901.2	8.89104
WP_004454870.1	-0.645402	62.9	20230.6	4.75046
WP_004454925.1	-0.065	66.9883	6857.97	9.51478
WP_004454926.1	-0.889362	40.1021	5854.6	7.98462
WP_004454942.1	-0.790476	37.6403	74286	4.52759
WP_004454951.1	0.0106061	24.2365	7187.39	5.99818
WP_004455001.1	0.609677	31.2601	17602	9.39345
WP_004455025.1	-0.566981	38.5104	12212.9	4.05003
WP_004455026.1	-0.465008	35.2818	78212.6	5.43565
WP_009888171.1	1.13374	31.9019	18760.6	9.54662
WP_009888206.1	-0.98115	51.4208	36846.2	8.56355
WP_009888870.1	1.07647	37.0515	7884.4	4.05003
WP_009889019.1	-0.190647	38.6072	16096.7	9.92344
WP_009889160.1	-0.084058	37.1652	7831.07	5.27718
WP_009889562.1	0.17931	34.4414	6731.52	4.15905
WP_009889672.1	0.47619	24.7286	9508	5.03778
WP_009889993.1	-0.684783	46.4654	5517.28	4.69623
WP_009890241.1	-1.43699	15.7795	8811.24	8.77655
WP_009890260.1	1.95208	-4.75208	5415.86	9.8221
WP_009890447.1	-0.407627	34.3305	13304.7	4.69822
WP_009891651.1	0.371053	34.4672	9404.18	8.95042
WP_009892025.1	-0.57398	26.8704	23003.4	9.23118
WP_009892857.1	0.00608108	46.6608	17565.6	9.48499
WP_009892884.1	-1.01528	42.7478	34892.3	4.48036
WP_009893285.1	-0.335616	37.4897	17056.4	6.7322
WP_009893656.1	1.516	32.9	5351.68	9.15072
WP_009894025.1	-0.111594	33.1732	15869.4	6.35945
WP_009896025.1	-1.49318	30.7356	15066.1	9.75608
WP_009896388.1	-1.23581	52.8095	17771.7	5.10678
WP_009897202.1	-0.329787	26.6405	11264.8	6.56498
WP_009897212.1	-0.689655	58.3921	10146.5	5.69069
WP_009897477.1	-1.574	42.93	6209	5.25592
WP_009897910.1	1.12809	25.1191	10251.6	10.023
WP_009902375.1	0.694286	34.1029	12361.9	9.74944
WP_009903070.1	-0.362338	50.6105	9173.78	9.42787
WP_011860847.1	1.21923	29.4769	5795.24	10.1549
WP_011861142.1	-0.605556	43.2524	33276.3	5.13537
WP_011861393.1	-0.231416	43.8786	52218.9	4.74835
WP_016728535.1	0.392188	1.4125	7437.68	7.67971
WP_016728866.1	-0.380569	25.0398	48223.9	9.05653
WP_016729253.1	-0.242857	44.1836	16657.3	8.43854
WP_021358906.1	-1.02597	9.31688	8791.3	12
WP_021359382.1	-0.328889	32.107	36393.8	9.50717
WP_021360707.1	-0.524194	53.0694	7230.24	7.90926
WP_021364510.1	-0.212874	26.192	50596.3	5.43571
WP_021364737.1	0.954545	29.3727	7484.9	9.59923
WP_021368930.1	-0.879245	-11.8283	6173.07	9.82061
WP_021368942.1	-0.358746	44.3987	35254.1	6.66053
WP_021369041.1	-0.0948276	33.7293	6862.81	4.76239
WP_021369134.1	1.12838	34.7277	16288.6	8.42455
WP_021369152.1	0.381481	19.6056	5897.86	10.2949
WP_021369168.1	-0.476377	42.9222	66923.1	5.45725
WP_021369170.1	0.0310734	35.0797	41609.6	4.88522
WP_021372337.1	-1.04574	63.2943	31377.7	4.45546
WP_021374014.1	-0.37313	25.6184	42260.7	7.6219
WP_021389778.1	-1.61	5.91444	10118.3	6.18837
WP_021389809.1	-0.412222	38.2911	11189.7	4.59909
WP_022618372.1	-0.365	47.3942	14451.5	8.64548
WP_022621734.1	-1.19286	42.3204	11974.6	9.25774
WP_022621789.1	-0.36087	32.0696	5701.61	9.58763
WP_022621801.1	0.143409	33.6788	65904.2	7.94852
WP_032513868.1	-0.893151	47.7233	8734.97	9.26902
WP_074137266.1	-0.0226891	25.3875	13607.6	6.50655
WP_078051026.1	-0.658599	21.4567	18218.4	5.53319
WP_078051032.1	-0.561043	36.5863	38577.5	5.82227
WP_078051041.1	0.377114	31.9555	46527.5	8.55304
WP_078051042.1	0.0820809	21.0653	19993.6	9.52019
WP_106817026.1	-1.575	64.9062	2141.45	9.60161
WP_106817044.1	-0.515	58.8283	7116.22	7.80875
WP_161419932.1	0.154444	54.2467	9986.95	10.0087
WP_171979001.1	0.825691	33.9033	39240.6	8.74212
WP_171979003.1	-0.429167	67.7127	5620.52	9.22319
WP_003421202.1	-0.678431	58.4294	6162.08	4.73266
WP_003434095.1	0.885185	31.9734	14846.8	9.6784
WP_003434335.1	1.00647	28.5892	25827	9.2571
WP_003434346.1	-0.690789	37.6658	8808.18	9.87058
WP_003436839.1	1.46415	12.0962	5636.86	9.39873
WP_004454711.1	-0.0521008	28.8538	13629	9.61412
WP_009902360.1	-0.169565	45	5571.54	9.15691
WP_032513866.1	1.11918	14.3192	8020.58	9.30261
WP_078051027.1	0.570635	16.6714	14177.6	8.79202

## Sheet: (F) CD_196 strain
Sequence ID	GRAVY	Instability Index	Molecular Weight	Isoelectronic point
WP_003416012.1	-0.491071	25.7661	6566.44	5.69984
WP_003416836.1	-0.182895	26.8704	17131.6	5.27428
WP_003416842.1	0.425676	37.7946	8660.01	4.38879
WP_003416990.1	-0.103448	34.0569	6867.74	4.3673
WP_003417856.1	0.682653	21.3589	41674.1	8.15688
WP_003417884.1	1.16474	32.2154	16786.3	9.66757
WP_003418249.1	1.14844	11.9594	7166.74	9.90339
WP_003418305.1	-0.277941	17.8044	8013.11	4.64707
WP_003418667.1	1.23968	38.4587	7123.45	4.05003
WP_003418911.1	1.32034	34.5847	6689.94	4.05003
WP_003419035.1	-0.771859	40.5407	23814.3	9.53199
WP_003419270.1	-0.815663	67.9157	10044.3	5.21995
WP_003419462.1	-0.38913	43.8022	5295.95	4.71288
WP_003419648.1	-0.238182	62.0638	6397.48	6.55174
WP_003419670.1	-0.297674	42.3198	9823.36	4.75853
WP_003419674.1	0.0662252	22.0961	16927.1	10.0938
WP_003420092.1	-0.0982759	29.6241	6937.02	5.26689
WP_003420428.1	-0.315054	24.5946	10600.2	9.30016
WP_003420469.1	0.319767	22.6337	9589.16	9.47668
WP_003420681.1	-0.34697	26.1	7602.99	8.86004
WP_003420704.1	-0.192889	32.8244	25498.2	6.13204
WP_003421054.1	-0.56092	20.4149	10438.9	8.85907
WP_003421310.1	-0.712698	31.47	7505.14	4.29125
WP_003421411.1	-0.379762	41.7583	9605.01	6.57527
WP_003421616.1	-1.79041	49.8864	9092.21	9.34658
WP_003422082.1	0.831111	44.8489	5498.84	9.22402
WP_003422102.1	-0.690426	44.0639	10945.4	5.04875
WP_003423835.1	1.01231	60.8169	7337.75	7.78915
WP_003424072.1	1.1	30.1424	10628.8	9.29977
WP_003424083.1	-0.363208	36.4698	11477.7	4.34087
WP_003424195.1	-0.388889	19.5333	6137.11	9.0047
WP_003424290.1	-0.416585	22.1483	24178.5	8.11336
WP_003424324.1	-0.471728	14.4079	21565.2	6.33206
WP_003424459.1	-0.25873	17.4079	7036.05	4.9507
WP_003424559.1	-0.313208	34.3792	6210.32	9.45553
WP_003425116.1	0.787615	20.2909	23906.4	9.30087
WP_003425143.1	-0.659864	49.0333	17255.1	4.53168
WP_003425175.1	-0.641176	36.6647	8086.18	8.80382
WP_003425320.1	-0.580769	34.8641	9450.58	5.57462
WP_003425938.1	-0.708302	34.5279	31496.8	9.29191
WP_003426006.1	-0.690566	40.166	6328.07	4.8007
WP_003426410.1	0.299248	38.8211	15123	9.40034
WP_003426603.1	-0.720588	11.3147	12130.8	9.40595
WP_003426728.1	0.956889	46.9849	23804.3	8.51371
WP_003427235.1	-0.526471	38.6843	12167.9	5.47362
WP_003427789.1	-0.248466	49.2418	19115.3	4.26573
WP_003427821.1	-0.704819	28.7458	9965.46	8.62376
WP_003427864.1	0.342857	19.2589	6499.6	9.46514
WP_003428186.1	0.0279762	41.1036	19482.3	5.34147
WP_003428389.1	0.0624665	23.5938	41147.4	5.62612
WP_003428522.1	-0.409589	39.9096	8499.62	4.87959
WP_003428556.1	1.00758	43.5091	7486.75	4.05003
WP_003428561.1	-0.292199	36.1249	16761.1	5.04539
WP_003428626.1	0.231373	42.8712	6328.33	9.16761
WP_003428670.1	0.599138	22.3086	12890.1	4.61006
WP_003428796.1	0.0362069	41.6	6889.86	4.68799
WP_003429265.1	-0.269608	40.8843	12257.1	4.89744
WP_003429374.1	-0.0137931	29.7362	6896.78	4.13972
WP_003429517.1	1.27931	31.8241	6535.78	8.93965
WP_003429630.1	-0.238947	23.4095	11126.5	4.83588
WP_003429769.1	-0.605797	17.271	8146.21	5.67631
WP_003429814.1	-0.471556	39.997	26889.7	4.86925
WP_003429817.1	0.0306122	-10.6551	5409.56	10.1462
WP_003429834.1	0.811243	36.0379	19603.3	9.06524
WP_003429855.1	0.341509	0.883019	6120.35	10.1221
WP_003429858.1	-1.39032	65.7952	7651.67	8.92547
WP_003430160.1	-0.390066	33.8868	17575.7	5.0662
WP_003430203.1	-0.221875	38.3845	7886.98	4.67497
WP_003430208.1	-0.6	49.6365	7781.87	4.81133
WP_003430242.1	-0.153247	48.669	8913.93	4.63882
WP_003430260.1	0.700257	25.9743	41418.8	6.1217
WP_003430297.1	-0.38642	53.7581	9499.43	4.13478
WP_003430572.1	1.3019	15.6182	12040.6	9.80108
WP_003430736.1	-0.010989	28.3813	10341.9	6.0706
WP_003430761.1	-0.312245	3.39184	5782.42	4.23936
WP_003430796.1	-0.609859	15.1021	16680.7	5.3999
WP_003430814.1	0.00833333	24.5617	7008.01	4.50394
WP_003432058.1	-0.286142	33.7109	30894.6	5.21182
WP_003432237.1	-1.30431	45.169	13914.1	5.81289
WP_003432954.1	-0.721311	19.3295	7141.21	9.52238
WP_003433003.1	-0.31016	37.6936	22017.8	6.14415
WP_003433131.1	-0.408738	52.6563	12029.6	5.20125
WP_003433383.1	-0.140351	23.8728	12774.8	9.42575
WP_003433385.1	-0.32126	25.5276	14669.8	9.32318
WP_003433513.1	-0.631034	32.5455	16246.5	5.36432
WP_003433540.1	-0.42	36.0478	13198.3	9.01869
WP_003433614.1	0.0191304	77.7035	13491.7	4.79598
WP_003433687.1	-0.355738	53.2049	7106.25	6.2601
WP_003433761.1	-0.670192	44.2596	12152	9.27889
WP_003433851.1	-0.647556	30.908	27372.6	9.41569
WP_003433970.1	-1.05282	27.7444	16510.7	10.0808
WP_003433997.1	-0.270149	34.4701	7824.95	5.72769
WP_003434018.1	-0.471622	10.0608	8799.05	6.07981
WP_003434055.1	-1.43962	74.1774	6215.06	9.75537
WP_003435150.1	1.00526	33.7158	6627.25	10.2464
WP_003435191.1	-0.264141	34.3111	23829.1	6.17296
WP_003435199.1	-0.481176	30.4224	9906.2	8.92521
WP_003435203.1	-0.233333	37.6476	11742.3	8.84882
WP_003435332.1	0.60473	32.5	16874.7	8.63214
WP_003435340.1	1.0121	35.079	31861.9	9.21016
WP_003435468.1	-0.385526	44.4822	18102.2	4.35895
WP_003435631.1	0.0133333	29.6429	12380.2	4.61535
WP_003436448.1	0.0459016	28.4216	34000.4	4.39527
WP_003436543.1	-0.778652	45.0202	10539	9.26954
WP_003437561.1	-0.750877	40.0755	13770.4	4.88516
WP_003437819.1	0.905769	22.1357	38746	9.33575
WP_003438046.1	-0.685669	30.0761	36279.6	7.58013
WP_003438585.1	-0.464557	28.6582	8841.09	8.61763
WP_003438914.1	0.996774	15.5081	6554.08	9.12926
WP_003439005.1	-0.219763	39.502	29323.8	6.45886
WP_003439365.1	0.371667	35.7267	6981.2	4.88727
WP_003439467.1	0.988584	33.2837	25467.8	9.69741
WP_003439922.1	0.917284	26.4908	18668.4	9.39506
WP_003439943.1	-0.479577	64.7761	17121.4	5.27457
WP_003440129.1	0.791111	35.4726	15270.1	8.86655
WP_003440146.1	0.842574	30.3942	11103.1	9.09934
WP_003440174.1	0.879293	18.9285	42802.1	8.65212
WP_003440252.1	0.907027	30.6715	21048.9	5.32163
WP_004453592.1	-0.474641	35.5072	24549.8	5.51909
WP_004454365.1	-0.3897	34.3365	26910.7	5.16277
WP_004454474.1	-0.463309	33.6094	31390.3	4.94706
WP_004454660.1	-0.236898	24.0342	21165.1	8.63807
WP_004454709.1	0.00488372	20.9416	46418.4	5.44906
WP_004454870.1	-0.645402	62.9	20230.6	4.75046
WP_004454951.1	0.0106061	24.2365	7187.39	5.99818
WP_004455025.1	-0.566981	38.5104	12212.9	4.05003
WP_009887782.1	-0.153285	31.8599	15693.7	4.4371
WP_009887801.1	0.270069	26.4702	80850.6	8.69106
WP_009887824.1	-0.088535	43.5434	19061.2	9.51761
WP_009887945.1	-0.41883	31.2206	44333.2	5.17055
WP_009888010.1	-0.623881	57.3776	7528.57	8.93101
WP_009888011.1	1.17113	26.0949	10614.8	9.09895
WP_009888042.1	-0.028169	58.6352	8008.18	4.58318
WP_009888101.1	-0.272857	46.3693	16617.2	7.72939
WP_009888169.1	0.819565	25.4022	4884.84	9.43077
WP_009888171.1	1.13374	31.9019	18760.6	9.54662
WP_009888172.1	-0.362983	29.5578	42525.2	4.44301
WP_009888173.1	-1.05177	65.5181	31452.9	4.45546
WP_009888176.1	0.096	7.542	6010.18	8.89008
WP_009888181.1	-0.531186	38.8115	68532.7	5.74076
WP_009888189.1	-0.166667	10.2188	5702.62	9.03184
WP_009888191.1	0.442857	23.9984	6326.04	5.82335
WP_009888193.1	-0.144248	30.2637	13371.1	4.70163
WP_009888199.1	-0.0848921	43.8655	15778	4.88028
WP_009888206.1	-0.98115	51.4208	36846.2	8.56355
WP_009888240.1	-0.58107	29.4753	28364.9	5.07989
WP_009888245.1	-0.480628	20.6163	22093.8	9.45443
WP_009888246.1	0.940323	36.0226	7296.84	9.69832
WP_009888251.1	-0.238095	28.883	15936	9.51336
WP_009888252.1	0.19932	33.7054	15730.1	9.66305
WP_009888253.1	-0.0704762	44.1706	12290.1	4.83793
WP_009888256.1	0.843333	20.5618	7173.79	9.74422
WP_009888257.1	-0.387192	17.967	23420.5	6.75153
WP_009888272.1	-0.10098	30.4529	11497.2	5.34425
WP_009888280.1	0.531513	28.8063	27577.9	9.47107
WP_009888296.1	-1.00937	40.2094	3828.33	5.25507
WP_009888309.1	-0.704706	32.4035	10166.5	9.18618
WP_009888310.1	-0.486471	34.4565	19909.7	6.75954
WP_009888326.1	1.01	19.884	5539.75	10.045
WP_009888342.1	-0.438235	39.3618	15118.1	5.02004
WP_009888376.1	0.231868	20.1978	10071.5	4.94712
WP_009888381.1	-0.470156	31.7522	79103.1	5.29514
WP_009888448.1	-0.787634	43.6242	21016.3	4.95263
WP_009888450.1	-0.590123	22.4222	9522.98	8.43474
WP_009888454.1	-0.187	3.598	12230.6	9.95045
WP_009888471.1	-0.583012	32.7127	29228.5	6.9233
WP_009888476.1	0.851835	25.3922	23372.6	8.7302
WP_009888480.1	-0.245455	36.7339	51570.4	8.54981
WP_009888494.1	-0.470718	37.999	20928.9	5.42604
WP_009888502.1	-0.252747	33.7799	31347.6	5.0193
WP_009888555.1	0.204032	27.8653	14362.1	9.94065
WP_009888574.1	1.03377	9.92857	16847.3	9.72404
WP_009888652.1	-0.396127	32.7662	32984.1	5.11894
WP_009888682.1	0.144295	29.5457	17733.8	9.26909
WP_009888824.1	-0.662222	79.2224	5228.09	9.95883
WP_009888827.1	-0.659877	46.0799	38348.4	5.9156
WP_009888832.1	-0.614634	29.2061	9620.79	4.52907
WP_009888834.1	-0.319595	28.5159	33345.3	5.6019
WP_009888835.1	-0.737662	61.8	8926.29	7.77247
WP_009888836.1	-0.233083	55.0737	15406.6	4.80366
WP_009888838.1	-0.779851	48.1549	31671.2	9.64558
WP_009888839.1	-0.483448	33.0028	16913.8	4.45148
WP_009888840.1	-0.839655	32.3983	6862.79	9.26013
WP_009888843.1	-0.798909	38.4095	32153.6	9.4389
WP_009888845.1	-0.525	39.4066	33286.6	7.57245
WP_009888864.1	-0.301111	21.895	20988	9.13538
WP_009888870.1	1.07647	37.0515	7884.4	4.05003
WP_009888872.1	-1.48712	29.5682	15006.1	9.75608
WP_009888880.1	-0.295951	23.6538	28070	5.23376
WP_009888884.1	-0.413934	26.1718	27636.3	7.63793
WP_009888898.1	-0.55092	35.0071	38623.5	5.82227
WP_009888904.1	0.77483	25.2687	17039.5	9.1729
WP_009888954.1	-0.632292	45.1236	33306.3	5.00595
WP_009888998.1	0.170588	25.3333	5861.89	9.10057
WP_009889006.1	-0.447887	38.6507	7937.8	8.97885
WP_009889007.1	0.741905	23.1419	12140.6	9.77716
WP_009889008.1	0.00634921	23.6021	20419.6	9.67434
WP_009889013.1	-0.415625	31.0828	7622.78	6.20144
WP_009889017.1	-0.456723	42.1	27946.3	4.59153
WP_009889019.1	-0.190647	38.6072	16096.7	9.92344
WP_009889021.1	-0.258046	37.7374	20106.9	5.95942
WP_009889025.1	-0.517219	61.4265	17059.2	4.05003
WP_009889042.1	-0.608537	37.6	9737.91	4.35571
WP_009889133.1	-0.779452	49.9439	17578.1	7.59525
WP_009889135.1	-0.170068	49.8102	17161.6	4.77939
WP_009889141.1	-0.107222	30.2475	89114.5	9.67131
WP_009889143.1	-0.259286	51.7229	16201.4	7.68477
WP_009889155.1	-0.393162	46.7573	13328.1	5.33004
WP_009889160.1	-0.084058	37.1652	7831.07	5.27718
WP_009889246.1	-0.847212	6.60822	31207.9	6.92347
WP_009889253.1	-0.365665	27.9644	27750.7	5.39592
WP_009889295.1	0.80814	14.0593	9784.7	8.75953
WP_009889316.1	-0.971357	20.9025	22632.1	5.43531
WP_009889347.1	0.812245	13.2408	5289.34	8.76823
WP_009889354.1	0.292553	32.0001	11068.2	9.60613
WP_009889429.1	-0.359794	59.2144	11210.5	4.40152
WP_009889431.1	-0.305	18.9133	6801.69	5.25041
WP_009889434.1	-0.46383	38.0883	20963.8	5.08887
WP_009889435.1	-0.252083	33.1625	10894.3	6.09555
WP_009889475.1	-0.379188	38.1612	46253.9	5.91111
WP_009889494.1	-0.547101	49.6989	48492.1	4.73994
WP_009889506.1	1.00438	32.3501	32231.8	9.62869
WP_009889507.1	-0.57619	42.7018	46153.6	5.31396
WP_009889510.1	0.788889	37.2015	31582.3	8.76391
WP_009889512.1	-0.37654	26.8623	48213	9.1025
WP_009889559.1	0.48	18.0885	11340.4	9.55339
WP_009889562.1	0.17931	34.4414	6731.52	4.15905
WP_009889672.1	0.47619	24.7286	9508	5.03778
WP_009889707.1	1.17333	29.664	25312.5	9.22989
WP_009889708.1	1.10966	31.7101	27375.2	9.54031
WP_009889728.1	-0.211034	27.2021	50543.2	5.50789
WP_009889844.1	-0.486321	43.5726	24944.6	8.84269
WP_009889847.1	-0.392913	26.2913	14283.4	9.16052
WP_009889863.1	-0.344828	52.3052	6726.81	7.96425
WP_009889892.1	-0.23208	43.8786	52204.8	4.74835
WP_009889941.1	-0.423024	31.8536	34050.3	5.39819
WP_009889963.1	0.0517241	33.3638	6679.54	4.44443
WP_009889964.1	0.505051	33.0133	11424.5	6.81377
WP_009889966.1	-0.542349	31.4744	32838.5	9.24536
WP_009889993.1	-0.684783	46.4654	5517.28	4.69623
WP_009890006.1	-0.369149	26.6405	11333.9	7.77632
WP_009890009.1	-1.31872	41.5361	24598.8	8.38368
WP_009890174.1	-0.110127	14.127	26710.1	9.22209
WP_009890184.1	-0.65977	55.5553	10128.4	5.69069
WP_009890241.1	-1.43699	15.7795	8811.24	8.77655
WP_009890260.1	1.95208	-4.75208	5415.86	9.8221
WP_009890322.1	-0.435338	37.1957	45557.9	7.56615
WP_009890324.1	-0.635484	54.4387	7417.5	7.90971
WP_009890361.1	-0.332063	32.107	36427.8	9.50717
WP_009890364.1	-0.643081	31.0234	89053.7	5.82289
WP_009890367.1	1.16154	33.7539	13572.5	9.41195
WP_009890421.1	-0.488015	42.4753	30808.5	5.2042
WP_009890447.1	-0.407627	34.3305	13304.7	4.69822
WP_009890456.1	-0.678674	49.6524	41038.5	5.15003
WP_009890466.1	-0.424221	34.3177	49289.1	5.23455
WP_009890506.1	-0.1	32.4293	6853.8	4.5551
WP_009890560.1	-0.222981	48.423	18458.9	5.91764
WP_009890593.1	-0.970721	23.1266	26119.3	9.53025
WP_009890662.1	-0.462729	36.3477	57873.1	8.60074
WP_009890680.1	-0.0216867	46.688	9876.71	9.58924
WP_009890749.1	-0.218598	45.6291	42896.2	8.90394
WP_009890831.1	-1.66111	5.91444	10076.3	6.18837
WP_009890840.1	-0.326066	30.5033	24476	8.66102
WP_009890875.1	-0.772174	37.8009	13737.1	9.56635
WP_009890919.1	-0.407843	25.8614	17725.2	9.51832
WP_009890933.1	0.473874	17.8401	23651.4	6.57737
WP_009890970.1	1.11379	25.279	48071.9	5.31634
WP_009890989.1	1.13596	24.1652	10251.6	10.023
WP_009891012.1	-0.451131	45.6086	25633.8	5.1132
WP_009891035.1	0.677143	38.2803	44856.6	9.50775
WP_009891078.1	-0.57177	32.2124	23610.7	8.35338
WP_009891106.1	-0.369869	38.4575	52883.6	6.18865
WP_009891149.1	-0.259341	40.4253	29721.3	5.27758
WP_009891232.1	-0.200971	42.8612	11337	5.62458
WP_009891235.1	-0.385909	43.1705	24752.9	5.19522
WP_009891257.1	-0.538996	40.9394	30146.9	4.84396
WP_009891285.1	-0.486124	35.2733	24463.1	5.4951
WP_009891362.1	0.0356589	27.3147	14895.4	10.3199
WP_009891458.1	0.808955	23.3189	43135.1	8.49166
WP_009891507.1	0.810145	31.1935	15496.4	9.20642
WP_009891513.1	-0.75417	45.2164	171708	5.93435
WP_009891515.1	-0.427458	39.5804	64699.9	5.08319
WP_009891535.1	-0.321111	51.63	11187.8	4.56181
WP_009891538.1	-0.536842	37.1482	28917.9	9.4133
WP_009891551.1	-0.405263	46.6671	8882.18	5.84904
WP_009891562.1	1.05841	28.8425	23832.8	8.97924
WP_009891604.1	-0.659627	51.3472	18383.9	8.34139
WP_009891651.1	0.371053	34.4672	9404.18	8.95042
WP_009891759.1	-0.276966	17.2272	59239.2	8.84211
WP_009891762.1	-0.270248	27.4306	13695.5	4.89744
WP_009891765.1	-0.642784	43.2778	22799.9	6.7708
WP_009891766.1	-0.353741	4.80068	17467.5	9.57815
WP_009891795.1	-0.817544	50.3228	6716.76	8.53499
WP_009891802.1	0.827099	34.0815	30815.8	9.28817
WP_009891811.1	-0.828261	46.5565	11104.5	6.58658
WP_009891824.1	-0.284234	42.7415	25406.2	8.45846
WP_009891840.1	-0.264835	28.8649	20467.8	6.11277
WP_009892025.1	-0.57398	26.8704	23003.4	9.23118
WP_009892076.1	-0.573828	31.3473	59251.6	5.18311
WP_009892085.1	-1.03262	62.0336	50556	4.45415
WP_009892091.1	-0.842105	22.8105	4756.42	5.12588
WP_009892116.1	0.396875	8.27812	7451.71	7.67971
WP_009892147.1	-0.175	48.0892	20448.8	9.80037
WP_009892149.1	0.859211	15.9304	8864.83	9.87245
WP_009892179.1	-0.749013	54.5342	35811.5	6.20758
WP_009892183.1	-0.440664	40	27440.2	8.27969
WP_009892222.1	-0.320968	44.2274	7186.16	5.44628
WP_009892242.1	1.02414	27.7642	25794	9.09721
WP_009892249.1	-0.55	30.5229	11396	6.28721
WP_009892275.1	0.741892	26.8149	8454.03	9.0996
WP_009892279.1	-0.365368	28.1332	52118.9	5.44145
WP_009892761.1	-0.147231	38.5766	35782.1	6.09976
WP_009892768.1	-0.677647	17.1112	19537	4.94178
WP_009892805.1	-0.359736	43.1274	35240.1	6.66053
WP_009892833.1	-0.102586	13.0698	13056.2	9.32601
WP_009892857.1	0.00608108	46.6608	17565.6	9.48499
WP_009892872.1	-0.366719	36.1299	75127.9	5.27923
WP_009892884.1	-1.01528	42.7478	34892.3	4.48036
WP_009892899.1	-0.506987	49.5354	25975.3	5.64749
WP_009892904.1	-0.5945	25.879	47235.6	7.02492
WP_009892945.1	-0.37	49.7067	14479.5	8.65625
WP_009893053.1	-0.631749	34.27	54047.5	5.31936
WP_009893071.1	-1.23581	50.6068	17757.7	5.09632
WP_009893093.1	-0.579365	23.7175	21602.7	6.37866
WP_009893144.1	-0.378346	22.8177	56990.1	5.54586
WP_009893256.1	-0.440291	40.301	24126.7	5.84205
WP_009893285.1	-0.335616	37.4897	17056.4	6.7322
WP_009893290.1	-0.344589	26.8977	52760.3	4.83196
WP_009893383.1	-0.228788	51.944	15663.8	10.7194
WP_009893421.1	-0.66962	30.5766	17583.7	9.16678
WP_009893543.1	-0.397652	23.026	57427.8	8.01995
WP_009893593.1	0.0346734	29.3618	22360.6	8.84334
WP_009893656.1	1.516	32.9	5351.68	9.15072
WP_009893688.1	-0.748297	36.2064	73690.7	4.59455
WP_009893716.1	-0.468929	34.9733	78212.5	5.33129
WP_009893731.1	-0.298954	29.4266	53820.3	6.75409
WP_009893741.1	-0.121374	41.2458	14907	7.78664
WP_009893743.1	-0.450649	25.9195	17688.3	6.90704
WP_009893748.1	0.95303	29.3727	7497.98	9.99384
WP_009893810.1	-0.0623377	23.9688	8760.11	6.57146
WP_009893816.1	-0.314972	25.4596	40333.8	9.0439
WP_009893841.1	-0.469845	37.0763	45866.1	5.643
WP_009893894.1	-0.265278	25.7926	24406	9.15814
WP_009893933.1	-0.264138	42.1748	34642.2	9.15105
WP_009893962.1	-1.26121	50.2276	27654.6	5.36926
WP_009894025.1	-0.111594	33.1732	15869.4	6.35945
WP_009900028.1	0.156522	22.7478	8134.89	10.4475
WP_009901043.1	0.504348	36.7413	4912.56	7.7461
WP_009904211.1	-0.640625	61.6687	7669.72	5.74008
WP_009904214.1	-0.3	25.546	7126.19	6.16023
WP_009904225.1	-0.459459	40.6072	12942.8	5.21682
WP_011862019.1	-0.542254	44.0691	33571.8	5.09143
WP_012816221.1	-0.263306	20.6609	27922.3	4.64047
WP_012816238.1	-0.680441	74.8207	42459.3	4.51185
WP_012816246.1	-0.692228	49.5218	23697.3	4.78621
WP_012816325.1	0.615484	33.0504	17644	9.39345
WP_012816340.1	-0.403297	40.8676	21363.9	4.88778
WP_012816401.1	0.01875	25.4112	17739.2	4.98611
WP_012816417.1	0.160473	35.2887	68372.2	8.49218
WP_012816430.1	-0.545749	34.1113	28313.7	6.14432
WP_012816431.1	-0.276667	27.9417	20526.2	5.52847
WP_021387124.1	0.365854	33.2244	9238.1	10.1061
WP_021396478.1	-0.726389	30.4515	8846.85	4.81099
WP_022619208.1	-0.29	41.96	9627.24	6.58954
WP_041160446.1	0.300962	32.7942	11995	5.24524
WP_043896778.1	-0.278333	9.555	6797.96	7.778
WP_077699421.1	-0.665	50.2483	7159.24	8.75876
WP_107576441.1	-0.521053	66.2737	2450.89	9.60161
WP_153300384.1	-0.0438596	16.8404	6824.9	7.91951
WP_160743638.1	0.212222	55.19	9999	10.0087
WP_003421202.1	-0.678431	58.4294	6162.08	4.73266
WP_004454711.1	-0.0521008	28.8538	13629	9.61412
WP_006354942.1	-0.690789	36.0421	8809.16	9.74125
WP_006354966.1	1.14932	12.2603	7965.5	9.30261
